# Supplementary material for: Dynamin-dependent entry of Chlamydia trachomatis is sequentially regulated by the effectors TarP and TmeA
Source: Nat Commun. 2024 Jun 10;15:4926. doi: 10.1038/s41467-024-49350-6 (PMC11164928; doi:10.1038/s41467-024-49350-6)
Supplement: Supplementary file 12 — Source data [file 41467_2024_49350_MOESM12_ESM.zip]

Archive with 8 entries (8 files):
- FigS7 v2.png
- Figure 1 source data.xlsx
- Figure 2 Source data.xlsx
- Figure 3 Source data v2.xlsx
- Figure 4 Source Data.xlsx
- Figure 5 Source Data.xlsx
- Figure 6 Source Data.xlsx
- SourceData_pValues.xlsx
