# Supplementary material for: Dynamin-dependent entry of Chlamydia trachomatis is sequentially regulated by the effectors TarP and TmeA
Source: Nat Commun. 2024 Jun 10;15:4926. doi: 10.1038/s41467-024-49350-6 (PMC11164928; doi:10.1038/s41467-024-49350-6)
Supplement: Supplementary file 12 — Source data [file 41467_2024_49350_MOESM12_ESM.zip › Figure 1 source data.xlsx]

## Sheet: Sheet1
Recruitment Curves - Figure 1C				Figure 1E - Internalization	260	120	200	220	180	180	320	160	140	180	160	340	140	120	140	240	220	80	160	100	300	120	280
	Averages			Duration
				Start of	18	57	44	20	57	49	21	50	22	34	20	36	56	40	45	58	20	3	4	62	25	53	66
	CtrL2 WT	CtrL2 WT		Invasion	19	58	45	21	58	50	22	51	23	35	21	37	57	41	46	59	21	4	5	63	26	54	67
	Dyn2 WT	Dyn2 DN			20	59	46	22	59	51	23	52	24	36	22	38	58	42	47	60	21	5	6	64	27	55	68
20	4.4449	7.96843			21	60	47	23	60	52	24	53	25	37	23	39	59	43	48	61	22	6	7	65	28	56	69
40	4.57682	7.89226			22	61	48	24	61	53	25	54	26	38	24	40	60	44	49	62	23	7	8	66	29	56	70
60	4.34321	7.24779			23	62	49	25	62	54	26	55	27	39	25	41	61	45	50	63	24		9	67	30	57	71
80	4.53712	6.96943			24		50	26	63	55	27	56	28	40	26	42	62		51	64	25		10		31	57	72
100	4.70981	6.27377			25		51	27	64	56	28	57		41	27	43				65	26		11		32	58	73
120	3.943	5.64256			26		52	28	65	57	29			42		44				66	27		12		33	58	74
140	4.93745	5.93229			27		53	29			30					45				67	28				34	59	75
160	4.86392	6.73878			28			30			31					46				68	29				35		76
180	5.60524	5.92909			29						32					47				69	30				36		77
200	5.52692	6.69216			30						33					48					31				37		78
220	4.59674	6.77687									34					49									38		79
240	5.37156	7.13407									35					50									39		80
260	4.47663	7.70732		End of							36					51									40
280	7.8166	9.58713		Invasion												52
300	9.04702	11.4233
320	13.8826	15.0452
340	24.13	19.0768		Figure 1F, 1G		32323								111422								50823
360	36.7648	25.012
380	57.3587	31.3859
400	85.3642	41.6391			Recruitment Dyn2 WT
420	101.063	53.3085				A	B	C	D	E	F	G	H	A	B	C	D	E	F	G	H	A	B	C	D	E	F	G
440	77.9159	70.5219			20							10.5267							7.61864			19.4629				24.5247
460	50.7637	87.7607			40	3.94677				1.78206	9.09786	22.493	-0.638144				9.48795		14.954			30.157		8.33813		37.8225	-5.61875
480	34.3289	97.4439			60	30.9672			-2.50896	28.9552	32.8338	28.4815	13.4684	4.51695		-0.322931	30.3347	-3.83241	29.4163	6.81581	0.288651	60.5991		20.0498		44.146	9.75664	17.9102
500	27.8724	84.9001			80	42.4845	-1.65083	3.14089	12.6339	44.6064	57.8708	41.2208	43.9527	18.5441	0.0106609	14.0352	63.0999	15.3618	46.7899	31.5764	33.5962	49.6683		40.0942		46.5984	17.7738	27.1122
520	28.1631	73.4333			100	41.8209	37.9202	50.3045	33.5773	58.2988	61.3747	53.1525	55.823	29.8294	17.6128	27.6839	65.4426	34.3514	59.4518	60.1611	68.0565	74.8127	9.22404	70.1131	36.7166	73.2512	42.5129	41.5569
540	27.2757	63.3361			120	59.6055	86.7855	95.3395	65.5729	63.6462	84.6955	68.0552	76.8421	55.3024	70.5931	57.3886	70.823	60.7127	80.9789	86.956	77.0188	75.5911	94.5584	92.1878	60.8879	97.6322	84.8495	70.8691
560	24.0705	55.2613			140	100	100	100	100	100	100	90.2001	100	100	100	100	99.3154	100	97.6852	100	100	100	100	100	100	100	99.5993	100
580	21.3761	51.7712
600	19.2684	48.6007				0.807882	1.76909	1.67806	1.28978	0.869793	0.876571	0.6336	1.0074	1.13862	1.76474	1.22	0.818493	1.26508	0.771938	1.20874	1.21423	-0.975271	-5.13725	-2.26683	-3.43776	-1.43076	-2.52523	-1.91453
620	22.7535	46.903
640	21.4744	45.7161
660	19.1756	43.4552
680	18.5144	41.0051			Turnover Dyn2 WT
700	17.916	40.025				A	B	C	D	E	F	G	H	A	B	C	D	E	F	G	H	A	B	C	D	E	F	G
720	14.1666	38.1475			20	100	100	100	100	100	100	98.5934	100	100	100	100	100	100	100	100	100	100	100	100	100	100	99.5993	100
740	15.0562	34.5343			40	85.739	84.5941	82.57	86.9918	85.1206	67.5186	60.7189	92.2685	73.2271	75.2785	74.6487	64.4212	96.4565	57.0463	59.9433	57.5366	60.0453	77.5134	50.1102	82.9761	82.1888	78.6684	59.9239
760	14.8321	34.1503			60	68.266	57.593	62.3873	60.6066	26.1931	37.5986	34.0167	67.1455	57.0644	40.5193	47.2409	45.4168	58.1958	28.1938	28.6324	24.2027	20.913	51.4558	41.9864	62.6463	73.1702	38.4647	47.7678
780	12.9204	33.9463			80	36.754	31.4138	43.8349	27.2944	9.86249	12.0523	17.9901	35.8645	36.9789	26.7892	30.7579	31.3396	35.8737	7.07607	17.0022	7.86222	2.79614	53.6127	30.497	37.8991	65.3245	11.8582	22.7867
800	13.2568	32.4929			100	21.0698	6.69799	39.3674	17.2692				17.3726	28.2006	18.6773	16.7887		18.9396				-11.6344	37.9572	14.1864		64.5109	-18.342
820	14.0237	31.718			120										10.7904			6.04061								61.0588
840	11.1107	31.9765			140																					53.2567
860	12.7015	31.0499			160																					45.4942
880	11.1388	30.3082
900	11.0284	29.8823				1.03423	1.19892	0.800002	1.12579	1.6467	1.46882	1.34256	1.10829	0.899234	0.899403	1.05157	1.12493	1.03524	1.53812	1.40152	1.54874	20.106	11.0009	15.2971	10.8238	7.23495	19.8568	15.0276
920	10.6691	28.3472
940	10.3041	27.4013
960	10.9223	27.6182				33023							111422									120722
980	11.2885	27.7435
1000	10.2352	27.0604
1020	10.5276	25.9765
1040	8.75315	26.4238			Recruitment Dyn2 DN
1060	5.80615	25.3465				A	B	C	D	E	F	G	A	B	C	D	E	F	G	H	I	A	B	C	D	E	F	G	H	I	J	K	L	M	N	O	P	Q	R	S	T	U	V	W
1080	8.35878	23.5401			20						11.941																									1.28956
1100	8.84561	24.0872			40						28.4208																		-1.32434							6.90612
1120	8.51328	22.5156			60					30.1445	44.6775												14.4781						5.81322							17.6204
1140	8.54496	24.3802			80				10.9632	35.4477	43.9282			22.2501					19.8572				20.664						28.7467		2.79885		11.1651	1.4083		29.381							0.855569
1160	8.32256	22.7661			100				19.0879	46.4064	44.6479			40.1355					35.3983				26.4798						39.6256		10.6813		22.7121	13.0648	11.2273	35.3223					3.33112		6.79956	1.0258
1180	9.16603	21.8253			120				32.1605	54.747	52.5808			52.0724			6.26942		49.2437	15.0841		13.1594	58.3247			12.749			49.9025	3.92945	18.5985		29.4775	27.9776	20.8239	41.4521					8.26012	4.04742	11.3621	5.77168
1200	7.29493	21.8264			140	-2.31122			46.046	68.0563	72.9208		30.5975	59.6731			12.1918		50.4657	21.9008	9.40454	21.6832	53.9414	1.30234		18.2665		7.63396	60.9993	14.1174	21.5328		39.8514	38.5193	28.3427	46.9334	2.58729	5.00144		-0.916979	26.0825	25.7463	21.557	14.542
1220	7.44935	21.7388			160	24.1735	32.6347		68.0282	65.1007	77.8582	19.3207	50.0497	56.1741	18.3634	50.493	22.2481		58.4746	31.1651	21.4099	32.0353	55.8422	11.8296	9.29993	25.9654		10.9696	69.308	28.2086	33.0251	5.34885	40.9342	43.223	42.0937	54.4678	10.1226	11.2157	-5.63147	6.55333	41.4289	40.8909	41.2988	29.9545
1240	6.57323	21.1413			180	52.5936	44.6406	10.2271	83.834	56.3028	77.3768	55.8801	58.535	53.8949	49.3632	55.8717	37.1017	36.523	61.2398	59.1614	29.3043	41.4433	58.1503	49.2742	13.3249	29.1945	0.973752	27.0859	78.1315	34.9251	44.344	16.7078	59.9762	51.8809	50.096	68.2473	32.7667	30.7056	51.5155	47.4534	38.1078	50.6076	47.0551	40.2278
1260	6.92402	20.585			200	52.3296	49.282	44.0092	91.0604	67.0732	74.0624	66.2281	74.6715	65.6321	75.7532	66.5604	47.6243	56.9621	64.8376	56.0578	36.0454	55.8676	73.4573	52.0829	27.2263	46.4359	10.7357	38.7718	81.2923	50.9017	54.0927	22.2528	71.3274	63.6039	68.8262	78.9538	44.0727	31.9583	88.763	70.7833	76.5878	72.2665	58.7505	64.5032
1280	4.63698	19.5241			220	82.5728	59.7462	72.2351	95.7297	89.2403	77.324	91.1639	79.233	70.4647	87.3706	80.6456	70.0404	85.7946	77.6476	61.6647	56.5018	75.649	92.1954	67.4978	58.9463	78.7663	36.0295	72.9484	82.5075	77.614	64.8108	51.0824	88.23	68.0203	75.7608	94.7342	62.0144	31.0886	95.5155	81.331	78.8235	86.8419	81.7934	90.163
1300	5.28737	18.6244			240	100	100	100	100	98.1336	100	100	94.7499	84.583	100	100	90.8828	100	97.8908	92.4073	80.6689	100	100	100	100	100	100	93.8029	93.2464	100	74.2257	86.1355	100	86.0911	87.8198	100	100	82.1202	100	100	100	100	100	100
1320	6.69752	17.4263
1340	6.98716	16.8918				0.9807	0.749181	1.48772	0.618051	0.331362	0.332463	0.983212	0.606355	0.301384	1.0064	0.61894	0.705203	1.09632	0.400704	0.600696	0.669055	0.70051	0.456571	0.947574	1.13511	0.720041	1.61186	0.89781	0.469857	0.781961	0.45158	0.979739	0.546432	0.490177	0.559693	0.448051	0.93435	0.637808	1.27631	1.07464	0.701008	0.788258	0.618195	0.758889
1360	8.19298	17.0958
1380	6.93223	17.5915			Turnover Dyn2 DN
1400	8.9191	17.7915				A	B	C	D	E	F	G	A	B	C	D	E	F	G	H	I	A	B	C	D	E	F	G	H	I	J	K	L	M	N	O	P	Q	R	S	T	U	V	W
1420	10.0613	14.0102			20	100	100	100	100	100	100	100	100	100	100	98.1174	96.7502	100	100	100	100	100	100	100	100	100	100	100	100	100	99.3936	100	100	100	100	100	100	100	95.5155	100	100	100	100	100
1440	8.17635	14.6468			40	88.9715	78.6919	88.3045	88.1851	82.2867	87.8323	96.4577	90.9451	92.5434	95.0068	81.626	69.2806	80.0471	83.6126	65.8456	88.7647	75.2637	72.5298	66.9951	98.8838	66.3763	70.2219	96.3774	85.1455	99.2473	93.7984	88.7189	80.9356	83.2797	97.194	89.324	64.6209	68.7801	100	87.8239	83.8614	75.8503	60.7317	94.9196
1460	10.0755	16.0421			60	59.1981	65.874	65.1543	83.0872	76.6946	80.4084	91.9273	84.7742	85.8491	75.2209	77.7393	61.1969	56.3763	66.4453	40.4304	69.3185	52.5237	58.4131	37.5511	75.0717	48.0838	48.992	96.4053	71.2666	97.3268	100	75.7198	52.5159	76.1648	95.7027	78.0273	45.1798	43.4145	39.5844	45.2591	80.7151	62.1752	36.6101	94.416
1480	8.62499	16.0032			80	53.3336	54.2974	47.853	81.7376	62.7289	70.7758	65.6635	66.6761	79.265	80.0037	70.3659	34.6268	33.1149	34.2271	1.68813	56.7242	37.8156	48.2756	26.4507	56.884	46.1493	31.521	55.751	58.6545	93.8832	89.8787	85.2056	32.6628	75.266	99.2363	47.5273	32.5091	27.9333	21.2168	23.009	58.3233	53.484	31.6616	75.6329
1500	9.05683	14.6135			100	42.3141	45.217	40.7445	67.2369	51.2268	60.285	26.8605	70.7315	79.6397	63.2019	56.9338	22.6254		23.7318		47.7816	30.1514	42.2064	19.01	49.7322	35.5561	24.9742	32.864	48.3407	85.5731	72.4743	79.1119	18.8763	56.1922	78.6737	30.8665	26.0369	13.309	21.0468	15.6817	50.5832	48.0085	18.1518	62.2841
1520	9.85062	15.5732			120	24.8982	47.8537		70.6985		53.3992	5.02654	65.3874	67.5439	50.7243	67.5774					48.9854	23.4322	33.3947	10.9968	47.4527	30.1571	28.2864	24.2166	42.0554	89.6789	56.6266	61.5467	12.0979	58.275	75.9534	22.4579	23.5109	5.95902	10.5686	12.5411	43.0413	44.3581	19.2673	60.8068
1540	8.61047	15.6895			140		43.0091		67.3102		54.881		76.3898	59.5598	36.7792	52.6589					35.9124	17.9832	28.742		40.8433	24.681	26.3531	25.0487	40.744	82.141	56.2693	47.8782	10.738	52.9917	83.802	20.8811	17.5591	5.76601	15.8011	11.4771	42.3111	49.773	16.0636	49.9841
1560	7.02282	14.5038			160		34.0091		72.0421		47.8352		74.6538	56.3213	38.3564	39.7659					31.4271		22.9885		39.6731	22.1169	20.2181	18.733	37.6768	76.2194	53.0262	61.8962		60.8128	85.6346		13.1567	0.438011	13.3351	7.70357	61.9896	55.0095		47.6645
1580	6.72964	14.4144			180				64.2742		22.3816		49.7825	53.385	37.3521	33.4786					29.1182		23.1506		41.3978		17.9842		35.7101	72.5897	46.1133	57.1283		65.0083	66.5798					9.0085	53.8144	37.97		40.9057
1600	7.09677	14.9802			200				62.6805		12.9419		47.3096	51.488	38.1734	23.6504					24.2482		20.557		36.1469				32.8433	67.7827	42.0263	45.6323		63.148	54.3899					3.47507	58.2569	28.3882		33.4108
1620	8.4878	8.5471			220				56.2966		7.20649		51.1859	47.2622	29.2251	15.729					19.3694		16.639		29.4576				30.983	67.6646	41.0529	43.2065		52.0055	46.5961					4.4993	54.8333	27.2988		28.9509
1640	6.82664	6.87006			240				61.2465				41.2267		23.625										25.5591				33.0004	59.926	38.9032	31.7687		46.7923	43.2197					-0.333503	54.7989	26.7846		23.3035
1660	4.3722	7.42058			260				54.8378						21.432														30.4273	49.9086	39.6159	24.1996		62.6291							46.9593	25.2435		27.0339
1680	2.21155	7.96393			280				58.1076						16.4767														26.64	42.6595	37.581	17.268		51.7243							49.8654	23.7899		32.1587
1700		7.37096			300				54.8655						14.0916														27.0763	39.1084	36.676			34.6342							49.7365	17.452		30.5839
1720		8.50851			320				43.9776						10.1517														25.7039	32.2062	33.1851			28.8086							49.302	12.6157		27.6208
1740		7.24862			340																								23.9503	33.6958	30.7681										57.0931	16.5008		22.9219
1760					360																									31.6221	25.276										50.7875	24.3875		18.7033
1780					380																									26.7617											46.2261	14.5354		18.8008
1800					400																									23.4187											45.4564	10.2541		18.0835
1820					420																									18.5686											36.8126	11.1485		19.2993
					440																									14.4111											36.7722	7.2		16.4598
					460																																				43.9654	1.04315		14.5577
					480																																				37.5249			9.45774
					500																																				34.9815			4.33946
					520																																				30.5905
						0.74478	0.418745	0.794813	0.141615	0.585521	0.449498	1.01418	0.232219	0.268759	0.290758	0.382773	0.914517	1.12163	1.00961	1.60175	0.383765	0.664438	0.361146	0.857246	0.319996	0.486924	0.438823	0.693432	0.192755	0.221087	0.217711	0.290266	0.784109	0.157744	0.262886	0.746874	0.544459	0.677973	0.644925	0.391797	0.0782107	0.165167	0.630708	0.171968
