# Supplementary material for: Dynamin-dependent entry of Chlamydia trachomatis is sequentially regulated by the effectors TarP and TmeA
Source: Nat Commun. 2024 Jun 10;15:4926. doi: 10.1038/s41467-024-49350-6 (PMC11164928; doi:10.1038/s41467-024-49350-6)
Supplement: Supplementary file 12 — Source data [file 41467_2024_49350_MOESM12_ESM.zip › Figure 2 Source data.xlsx]

## Sheet: Sheet1
Figure 2 - Recruitment curves for CtrL2 WT												Figure 2C and D - Actin recruitment and turnover rates
Averages						StDev						CTRL2 WT	120622									112823													121822								222823
												Mock
												Recruitment
	Mock	ScrRNA	Dyn2 siRNA	Dynasore			Mock	ScrRNA	Dyn2 siRNA	Dynasore
20	6.72117	7.14437	3.80025	8.04863		20	3.05245	3.57201	4.30585	5.34938		20												4.17124			7.85388
40	7.29494	6.05817	4.61416	8.2223		40	3.22486	3.99081	4.49676	5.32259		40												9.56999			22.1712
60	5.54725	5.29597	5.39697	6.53647		60	3.85577	3.20752	4.71751	6.42815		60												15.9759			28.3183	12.6627
80	6.70805	8.17077	5.81634	8.03625		80	3.5506	3.37267	5.12423	5.91645		80											5.76988	27.2282		46.9071	27.4168	16.8443
100	7.61473	6.37225	4.48242	7.41452		100	4.04098	3.60132	4.09584	5.57631		100											13.3888	42.4646	5.3522	58.8605	35.5645	21.0209
120	7.2579	6.33046	4.7196	8.47072		120	4.07888	3.60417	4.61511	4.7302		120							6.64903				25.4679	51.8774	14.2431	80.7609	47.2299	23.6836					10.0964
140	7.19219	5.95658	3.41478	8.83941		140	4.43116	3.28309	3.52732	4.44718		140							13.3653				33.5119	53.9775	24.0929	79.037	48.0779	34.8186	29.8172	9.49107			18.5544	10.3134
160	9.17617	4.50464	3.0782	10.0314		160	4.66652	2.84507	3.5873	4.90486		160	-0.29509				8.20772		26.4463			5.09869	41.6687	56.9744	25.4269	71.4583	46.7221	35.6108	33.9528	13.4718	17.1885	15.2976	26.7291	13.3324				5.47706
180	10.4809	5.49556	3.66605	9.99254		180	5.25213	2.88478	3.51257	4.59567		180	13.5223	3.1424		-0.33499	28.951	-3.35755	44.7448	4.29957	-3.96944	21.985	46.1268	67.0954	35.5354	71.923	52.0427	51.5794	48.5785	21.4523	33.8424	25.3452	31.4517	28.0673		0.452177	5.39775	17.526	-6.29729			5.38909
200	13.2773	4.07146	3.30515	12.2715		200	6.97213	3.46316	3.34159	5.57812		200	45.3045	14.0156	1.45607	13.9631	62.8647	18.0775	57.4373	23.6745	36.2337	40.1566	44.2023	70.3593	50.8295	77.3152	50.9273	52.815	67.5929	37.4825	77.3992	32.8328	35.7346	40.1478	-4.42763	8.30139	25.4458	21.7629	7.19849		-11.4235	18.0392	-21.8451	-0.64656	-13.948	-2.44371
220	14.8689	1.47076	3.90202	14.007		220	7.86055	2.78362	3.68008	6.08764		220	56.3806	26.9365	17.4627	28.1058	64.6892	33.6051	78.7424	55.8514	69.7413	51.6133	72.8553	81.0612	70.1344	79.3743	65.7373	65.6913	80.1375	43.5921	47.5971	62.7831	44.1083	51.6252	7.92631	17.3548	35.923	34.5433	12.4875	26.0025	11.2595	78.2776	1.33877	20.2158	-4.50145	3.94933	2.08896
240	16.3383	2.00605	2.9035	16.4966		240	8.1524	2.42246	3.05118	7.10355		240	77.6449	50.2486	70.7194	57.3316	70.9147	61.7147	96.4568	84.9972	77.7149	69.7576	83.314	89.8265	75.1106	86.6018	85.3915	79.9706	79.5414	41.56	60.5546	92.3634	78.0684	71.1474	67.7598	72.0928	80.5967	52.5698	37.3373	65.5237	45.6207	99.7419	-1.42888	60.5186	45.7271	16.6656	17.2553
260	18.0955	3.87768	3.44681	19.284		260	8.24866	3.63078	2.93247	7.82954		260	100	100	100	100	98.7628	100	100	100	100	100	100	100	100	100	100	100	99.5123	100	100	100	100	100	100	100	100	100	100	100	100	100	100	100	98.0397	100	100
280	25.1292	3.70517	3.43516	23.8111		280	9.04276	2.79008	2.67241	7.55855
300	39.0438	4.25162	3.56022	36.5896		300	8.86474	3.68824	2.82917	8.18211			1.00703	1.14974	1.74444	1.22019	0.829273	1.25176	0.737199	1.26362	1.2471	0.898973	0.488186	0.390206	0.565566	0.200119	0.308141	0.408285	0.592539	0.62472	0.663418	0.935024	0.585306	0.729014	1.86558	1.31444	1.22178	0.843609	1.21367	1.84994	1.84316	1.35462	1.81384	1.71121	1.93096	1.60024	2.44778
320	52.3216	1.91441	2.87733	53.3339		320	8.26005	3.10709	2.63001	8.12129
340	75.9441	1.79917	3.7117	77.3451		340	5.93248	3.7301	2.51773	5.80445
360	104.529	4.09213	2.92157	103.118		360	0.857724	4.13317	2.80963	2.37402		Turnover
380	81.2129	4.40031	4.96556	86.0326		380	6.30329	3.01294	2.8396	5.22446
400	55.711	6.16523	5.22538	65.7775		400	7.52599	4.08659	2.35929	7.10668		20	100	100	100	100	100	100	100	100	100	100	100	100	100	100	100	100	100	100	100	100	100	100	100	86.6509	100	100	100	100	100	100	100	100	100	100	100
420	40.194	10.0892	7.21997	56.2314		420	7.12559	3.33488	2.82997	8.37269		40	92.2102	68.8076	75.3283	74.4891	65.2434	96.672	58.2234	59.6566	59.0519	95.9808	65.3507	91.319	79.4722	78.9792	90.5323	78.6838	79.2822	40.7835	67.8927	57.4878	78.5743	97.4761	58.8508	61.0341	67.3842	77.0987	84.1747	95.5763	61.0529	63.2797	53.8211	30.3379	55.9993	51.5862	82.1977
440	31.3423	14.7498	10.067	49.9192		440	6.975	3.97742	3.67562	8.73362		60	66.4683	52.8811	38.6213	47.9894	46.234	57.4224	29.3854	28.224	23.4433	62.4341	27.6446	72.8058	51.7314	58.8083	84.1766	53.7006	65.3257	20.8051	27.6601	39.584	44.7038	77.7632	54.4321	37.4668	57.6354	48.9561	43.2007	71.2021	29.7156	47.5187	18.8414	17.8524	15.4431	31.8039	37.6606
460	26.2906	23.386	18.933	49.0258		460	6.56766	4.58337	4.00876	9.49933		80	36.1909	38.6196	25.0217	30.6713	31.78	35.3814	5.84619	15.6854	5.79441	47.001	13.243	69.5143	39.0435	45.3878	64.1473	39.5418	49.1765		12.6674	34.2368	33.1545	60.2885	35.8643	39.6614	39.3569	27.9456	19.0699	49.1756	26.3639	35.4477	24.0077	3.8422	-0.882	13.8792	67.4761
480	24.1833	37.0884	34.5869	44.2533		480	7.81716	5.75526	5.34228	9.13359		100	17.7174	28.2104	15.8814	15.3045		18.0775		16.3115		23.6034	-4.09967	47.9519	30.6068	29.2209	51.009	32.2572	49.0576			25.9601	34.7523	47.605	54.1165	26.934	8.66176	28.2524	9.64063	49.1738		31.953			-0.22857	11.0696	22.9885
500	21.3315	63.6832	54.2683	41.9703		500	5.97251	5.74567	6.29972	9.12839		120		27.487	8.62599			4.82812		3.8105		16.4541		37.2876	19.0075	18.4334	36.9523	30.3044	43.4509				27.5609	24.8829	35.674	18.0084		22.3168		43.011		30.5299
520	18.69	94.862	78.9233	42.4661		520	4.70219	4.03421	8.89261	9.67987		140		7.20193								12.2701			18.8433	10.4224	27.1524	25.1659	33.6908				22.3609	13.1243	29.5004	14.5041		20.1741		27.1437		15.761
540	19.643	83.8014	86.0894	40.8786		540	5.07439	5.97547	7.68557	9.98583		160										5.71189			10.4968	7.90395		19.1581						7.32027	10.3976	8.26698		11.1043		19.7011
560	18.1918	64.7534	72.5994	39.7891		560	4.6295	8.81763	7.17836	9.91118		180													0.759401			15.4498										6.60412
580	16.4396	52.0274	61.6651	39.0221		580	3.99314	8.2944	9.10896	9.7912		200																11.6734
600	16.6325	41.9717	56.6797	38.0222		600	4.8561	10.3763	10.6756	10.2006		220																6.80843
620	14.4565	37.2972	51.9075	35.2468		620	5.19209	9.03636	10.2252	9.89847
640	14.0123	31.7598	49.1481	35.8544		640	4.60377	8.7357	10.5597	10.0051			1.10292	0.688761	0.926872	1.06604	1.11835	1.04812	1.5565	0.890745	1.59113	0.73804	1.30154	0.638507	0.574751	0.669493	0.64084	0.40755	0.512247	1.97987	1.51115	0.856654	0.615885	0.739192	0.377748	0.376094	1.53476	0.228992	0.471462	0.404895	1.26123	0.59604	1.31478	1.5048	1.28669	1.07784	0.843723
660	12.6154	30.4092	45.98	34.2101		660	4.34847	8.94378	10.2095	9.50328
680	12.0809	29.4303	45.0947	32.7415		680	4.11998	9.67778	11.6699	8.45658
700	13.8286	25.5612	42.7646	31.939		700	4.43107	9.05992	11.5594	7.7784		CTRL2 WT	71123								70623					70423
720	13.0205	27.4705	41.2377	31.0149		720	4.58932	7.95965	11.5726	7.4638		Scrambled siRNA
740	12.6634	21.3209	38.8682	31.0065		740	4.48879	7.02187	10.4606	7.59552		Recruitment
760	11.4688	20.7717	37.0522	29.8088		760	4.30512	6.02268	10.6874	7.78277
780	11.9069	21.974	37.1404	27.181		780	5.04878	6.55274	10.8986	7.91555		20
800	12.0258	20.0679	35.9533	25.6077		800	5.41456	6.09599	10.9142	8.27675		40
820	12.0773	22.143	35.7364	23.2059		820	5.16575	4.91068	10.9658	7.48451		60
840	10.8312	19.8518	31.9713	22.3512		840	5.28263	6.20597	10.611	6.94097		80										-9.03183									20.782
860	11.0858	16.7666	31.4057	20.6661		860	5.35288	5.06764	10.2791	7.10881		100	11.6446									16.3649			19.1456						34.4494
880	12.0643	16.7398	30.6496	21.3668		880	5.38916	5.59165	9.81786	8.00581		120	37.4947		-1.73167	2.88682		13.6142	17.6396			27.9686	7.14745		38.0688			12.9393	25.2745	8.99245	52.5835		8.50377
900	13.3195	16.4223	28.5469	21.8173		900	5.82651	6.01671	9.14605	7.67957		140	61.9859		10.5247	7.97604	5.18439	20.9655	35.5328	14.1653		38.2878	20.0617	15.5483	40.0807	19.1888	18.2733	22.5078	38.9818	18.3793	59.6561	29.1563	28.3287
920	12.4426	15.1839	28.3079	20.4386		920	5.63501	5.35334	9.24532	6.70439		160	67.6046	37.8549	30.2484	30.704	20.0194	40.4109	65.0113	29.1247	27.833	72.7516	41.7252	33.871	58.0299	67.9995	31.6933	27.9108	65.446	27.3777	89.081	36.3556	44.1185
940	13.2613	14.1677	26.7267	18.8844		940	5.33707	6.24951	9.84553	6.60935		180	78.7335	67.1571	94.1123	84.7275	42.5432	83.9768	94.0863	50.3835	74.3232	75.0971	69.1773	55.7319	65.3209	83.0687	45.6669	47.8222	63.1558	82.7538	91.9719	54.987	61.4159
960	12.9233	15.0114	25.0174	17.4403		960	4.86005	4.6756	8.67546	6.77192		200	100	100	100	100	100	100	100	100	100	100	100	100	100	100	100	100	100	100	100	100	100
980	10.6149	14.6936	24.1478	18.4813		980	5.24158	5.15979	8.09955	7.0244
1000	10.3758	12.4141	25.3356	19.1992		1000	5.27713	5.50227	8.85301	7.19606			0.815874	1.55363	1.43525	1.35489	1.53485	1.17892	1.11637	1.39381	1.80418	0.873826	1.1741	1.37608	0.719968	1.28752	1.29577	0.997179	0.868125	1.23195	0.694994	1.15581	1.0804
1020	9.68403	15.3957	25.145	19.0068		1020	4.15496	5.77324	9.63981	6.64884
1040	8.19358	14.5156	25.0712	19.7024		1040	4.76326	5.9606	9.78272	6.41803
1060	8.76903	11.5857	22.686	19.3068		1060	4.91901	5.00262	9.6258	5.91562
1080	10.5191	13.1036	22.0211	18.9833		1080	5.33018	5.70734	10.1177	5.3675		Turnover
1100	7.22195	8.40293	21.3403	18.0265		1100	3.96286	5.28807	10.0321	4.67106		20	100	100	100	100	100	100	100	100	100	100	100	100	100	100	100	100	100	100	100	100	100
1120	8.0366	9.72468	19.4244	15.6249		1120	4.78599	5.61242	8.9229	4.05609		40	75.1239	83.7079	63.8101	79.5551	82.4339	60.5234	72.1405	65.6624	78.681	44.361	91.8177	78.9283	90.3772	84.1181	93.733	69.4079	86.6934	90.9755	61.5956	77.4062	77.0012
1140	7.49154	10.6544	20.0084	17.9409		1140	4.39686	4.41526	10.1394	4.84234		60	29.2934	68.3777	17.6245	76.7685	79.3594	60.3937	34.4114	46.5128	40.6476	19.2227	82.9194	55.5159	69.2769	71.2014	74.6988	37.819	87.149	71.5112	32.6701	77.5922	63.3749
1160	8.37134	9.39921	18.9561	17.3212		1160	5.15136	4.61753	10.4003	4.29837		80	17.6803	44.4286	27.9357	55.3899	68.0012	44.8821	18.2113		45.191	3.59622	84.6266	49.1867	64.3576	58.7192	72.01	26.0444	79.8275	50.8898	26.5435	57.9963	52.7001
1180	8.7411	9.11793	19.7772	18.4422		1180	4.71521	5.17929	9.70171	4.87567		100	9.37177	23.5902	4.14831	40.4693	71.689				-1.52039		76.6988			37.2165	57.8856		67.0107	33.8398	15.5227	54.7094
1200	9.39818	8.02137	17.6793	16.6619		1200	3.95461	3.76892	9.95808	4.37339		120		5.20759		37.0912	61.7173						66.5613			30.2866			48.0218	26.9463		45.6498
1220	8.52838	5.27864	17.7648	16.4494		1220	3.44005	3.21936	9.94123	4.53763		140				20.8506	55.1215						64.6806									39.6382
1240	7.24836	4.67352	16.8092	17.4561		1240	3.32128	4.2657	10.134	5.35972		160					47.2754						58.7736
1260	7.54055	2.16949	16.2076	16.8191		1260	3.56565	3.95152	10.3958	5.04513		180					42.5812
1280	7.51582	2.04447	16.7877	16.2086		1280	3.8832	4.27688	9.92522	4.57445		200					33.3906
1300	8.47236	4.96864	17.8442	17.2438		1300	3.39548	5.00414	9.80173	5.42521
1320	7.53202	6.08313	16.6115	15.5566		1320	3.03161	5.89138	9.64757	4.52868			1.1935	0.968949	1.13789	0.640491	0.329541	0.827417	1.41548	1.33718	1.18265	1.57175	0.286472	0.879261	0.640138	0.716792	0.529759	1.26728	0.466086	0.796138	1.02003	0.477644	0.77763
1340	8.10863	2.66551	16.2465	15.6371		1340	3.30778	4.45056	9.47125	5.01973
1360	7.99723	3.04807	15.2521	14.6254		1360	3.44161	4.95839	9.75999	4.26006
1380	8.38215	6.96199	12.61	13.2298		1380	4.25651	6.14652	9.44459	3.84678		CTRL2 WT	71123												70623												70423
1400	9.49215	1.15895	11.4566	14.0017		1400	5.28164	2.2293	6.53291	4.10446		Dyn2 siRNA
1420	7.74462	0.735276	9.22874	13.383		1420	2.94898	2.86286	7.69056	4.51973		Recruitment
1440	9.94446	-0.247751	9.80358	13.7931		1440	2.30603	2.32508	6.38481	4.39213			A	B	D	E	F	G	H	I	J	K	L	M	A	B	C	D	E	F	G	H	I	J	K	L	A	B	C	D	E	F	G	H	I	J	K	L
1460	7.92656	-2.63897	8.95353	14.3181		1460	1.71333	2.33701	6.45824	3.95719																									24.1721
1480	8.43845	0.214753	8.12827	13.3728		1480	2.60505	3.16913	5.71179	3.98375		40										63.7667													43.0155													0.559232
1500	10.4315	-1.24697	9.78109	14.3425		1500	3.59378	3.21692	5.00635	3.9699		60					8.41442			-4.88277		68.0473					2.35146			19.3025				52.8512	56.8723								9.01068					11.6731
1520	8.53811	-1.20946	8.02868	13.4021		1520	3.81863	4.61872	4.83103	3.60096		80	7.60409	9.23022	5.93534		24.2123		20.7821	20.8031	11.9845	82.5714				-4.87603	19.5182			42.5216	54.3269	50.8826		66.5689	65.9436	14.4492	9.88261	7.8266	7.36766	4.9353	5.20961	5.68034	24.9061	4.83339				31.3526
1540	8.04482	-0.520016	7.85017	12.7005		1540	1.61043	2.78545	4.66504	3.25289		100	25.1063	26.9486	18.2276		43.2051		41.1736	42.1156	36.0196	93.966		12.541	15.2183	18.7247	33.2394	33.8194		60.5928	61.8482	62.1831		72.3842	78.8624	25.1006	23.6126	25.1163	58.7315	15.3421	20.7321	19.3226	34.5125	19.1809			-1.34548	75.005
1560	8.41286	-1.38589	4.88512	12.5408		1560	2.3282	2.22789	4.7715	3.39188		120	59.1142	41.4736	47.4104	24.8619	56.1832	66.6178	67.3305	68.3266	45.6615	91.2016	7.18795	29.6902	38.5897	46.9593	49.8568	45.0923	25.0726	70.4942	70.1812	74.5026	60.6708	79.056	94.195	42.4567	36.5761	61.3218	75.9199	27.077	43.0631	51.5949	61.2211	52.704	7.83965	30.7824	18.9213	80.0108
1580	6.15285	1.39899	6.54663	12.4201		1580	1.97427	3.12634	4.50884	3.06444		140	82.3296	54.3952	79.314	40.7172	90.6099	84.7737	86.5365	82.3437	79.5121	98.8409	49.3968	49.3222	71.2934	79.5668	88.7952	81.1103	63.912	83.4075	87.8628	87.5458	82.1159	92.1978	97.3875	75.144	78.4878	74.8855	96.2856	60.1736	68.414	60.4162	87.2206	58.8839	47.4814	54.3765	59.519	97.3481
1600	6.61622	0.282054	4.79204	13.8034		1600	2.80438	1.67334	5.03968	3.76665		160	100	100	100	100	100	100	100	100	100	95.9191	100	100	100	100	100	100	100	100	100	100	100	100	100	100	100	100	100	100	100	100	100	100	91.6799	100	100	100
1620	6.2275	5.44494	6.63158	13.5468		1620	2.05615	3.05943	6.02811	3.89636
1640	7.5103	0.883827	8.93669	5		1640	2.11707	2.3228	5.83346				22.3237	16.71	24.3926	8.76245	26.2984	7.57181	18.944	24.092	22.977	4.43135	18.3139	14.3068	18.79	26.4347	28.2415	18.0812	16.3621	17.9182	11.9987	11.5849	8.93887	11.6582	6.29391	22.3008	25.4566	19.4475	21.838	22.8155	21.833	17.4828	24.4204	16.9169	17.0445	11.0478	22.752	15.8295
1660	4.30022	2.60173	7.94528	5		1660	1.75533	2.50706	4.34598
1680	5.29991	5.33933	9.11327	5		1680	3.82752	3.50846	4.6308
1700		2.75664	8.71035			1700		0.435847	4.34267
1720		0.852443	7.56217			1720		1.41451	5.97262			Turnover
1740		8.00472	7.02866			1740		2.80311	6.00685			20	100	100	100	100	100	100	100	100	100	100	100	100	100	100	100	100	100	100	100	100	100	100	100	100	100	100	100	100	100	100	100	100	100	100	100
1760		5.48663				1760		1.20636				40	98.2029	95.2065	83.9347	77.28	60.2817	82.9807	98.3077	83.3872	88.6593	90.343	69.1464	89.3358	95.5699	56.13	87.0511	85.5789	90.6327	89.0155	98.6917	85.5078	93.9622	67.0248	84.952	66.2183	70.8059	39.3933	81.1082	95.0892	92.9076	76.7719	68.3573	86.5357	86.0231	97.0769	61.227
1780		5.48845				1780		1.25781				60	70.1972	71.787	60.2881	57.1371	52.5881	75.0961	96.5388	58.7872	54.1042	66.6771	43.2689	67.369	84.9893	8.67752	73.7547	34.0756	94.2462	77.1838	95.0567	80.1277	84.4326	42.5283	66.6414	39.296	49.399	32.5124	57.5714	82.9473	64.0307	68.6248	39.655	92.3659	85.4506	69.1272	33.7767
1800		3.59034				1800		#DIV/0!				80	52.5817	54.3762	55.5091	62.4163	39.0313	73.6621	75.5923	31.6031	40.3988	45.8732	40.7734	59.4603	69.0425	4.59087	59.7152	20.3525	93.8042	59.1361	87.9069	64.3585	77.0517	20.4424	66.4043	28.0534	40.3758	27.2693	47.7773	65.7923		57.7957	22.6631	73.9184	56.1089	46.4511	12.1666
1820		1.14049				1820		#DIV/0!				100	51.5444	48.7936	40.564	51.8981	39.7615	69.7193	70.8461	23.2976	33.5335		37.1875	55.4754	62.0493	4.20181	52.4615	11.5807	87.3579	52.9654	83.7068	43.6971	68.1972	11.1887	41.6207		38.1919	23.9446		49.6911		56.9285	17.5278	72.8153	48.5296	52.5635	8.19631
												120			38.51				60.2603	19.0381			33.8392	49.4284	53.0305	-10.2415	41.4737	-4.19564	82.5365	47.8329	86.6869	33.5214	56.2971							40.7402		51.8378		70.1057	36.4785	44.5649	4.22209
												140							52.3787	11.2328							27.5613		80.5656	38.3605	76.2479	20.6924	46.0861									44.3375		68.8623		40.544
												160							41.8436								19.1196		61.9368		76.2479	12.3118	39.4521											44.4664		30.2382
												180							33.3117												69.8724
												200																			64.9577
												220																			57.2117
													7.8895	8.15036	8.58642	6.43387	8.52933	4.15052	4.96163	11.9715	10.1841	11.964	8.79451	6.70762	6.05815	13.591	7.23062	13.4433	1.589	7.34092	2.60794	8.37537	4.79233	13.2054	8.16976	16.4916	8.89625	10.0638	11.8557	7.83794	8.54736	6.25729	12.1867	4.3075	8.23924	7.95682	13.5686
												CTRL2 WT	112823																					121822							22823
												Dynasore
												Recruitment
												20					7.74271
												40		1.37264			16.4369																								-1.37832
												60	35.8975	7.58817			21.1384															9.21565									9.48583
												80	49.6023	11.2738		4.33709	20.569				15.943											15.4172									19.6529
												100	63.2203	20.5083		13.3563	37.4285	0.251336	1.48727		32.2797				32.7536							28.0054									28.7959
												120	69.3861	20.3722	6.02472	27.0811	41.4233	6.50546	10.0793		32.2995				37.0716							37.1902									56.1661				12.7037		5.71134	5.10878
												140	77.3287	37.4288	10.8949	28.7829	42.8585	19.2758	20.3472	1.58785	42.042		27.9223	11.3323	39.1773		3.74222		10.3111	10.4106		43.677	5.57301					10.4356	5.41916		70.2145			-2.87034	22.5827		21.1186	11.9574
												160	82.98	36.5698	20.7498	36.8641	43.0293	30.4836	24.8868	9.06782	42.156		47.1552	20.1113	44.8806	17.2799	16.6985	8.77609	14.9513	21.7312	9.33187	37.9611	20.968	6.49164	3.95234	15.3171	5.35703	14.4524	11.3601	-0.207685	66.5308		4.35564	7.69565	29.66	5.88198	28.3778	22.1542
												180	86.8167	54.9694	28.9714	52.2143	53.2104	48.4447	28.0863	48.4904	37.738		64.7355	32.4363	49.6633	29.0508	24.6711	22.1756	32.0213	49.8351	12.7287	49.1617	24.6148	18.0881	11.169	38.463	17.2284	20.826	20.8945	20.5688	72.6276	-5.67764	19.7309	26.4069	49.2084	14.3124	41.602	31.2506	8.87975
												200	84.3029	70.2432	35.0337	73.5917	71.0439	61.6751	40.9512	55.1788	65.0165	30.6343	69.1982	55.2674	64.902	39.3023	42.8976	43.6436	44.965	62.2482	20.8073	64.1896	38.6483	33.6562	31.5784	51.5621	28.3776	32.8737	54.1071	43.8277	84.8421	5.80932	40.9853	51.2662	62.3137	39.6332	48.6235	62.5248	27.4286
												220	94.1153	96.07	60.093	77.5937	93.6812	66.4097	80.5695	93.9506	78.575	52.7104	79.0687	94.2219	68.7639	66.0534	88.9219	77.8034	61.0232	72.3383	72.4077	88.7262	86.2507	54.5987	46.1314	73.4739	51.2411	61.9375	61.2618	71.2593	78.9918	74.0281	61.356	78.8923	72.0978	76.2002	77.1736	83.6798	53.5399
												240	100	100	100	100	100	100	100	100	98.2429	93.8201	95.7431	100	100	100	100	100	100	100	100	100	100	100	99.0336	100	100	100	100	100	100	100	100	100	100	100	93.3855	100	98.8447
													0.318749	0.504133	0.704654	0.576514	0.39175	0.68031	0.658959	1.07628	0.441013	1.57965	0.627582	0.983573	0.423299	1.01221	1.02312	1.19038	0.856576	0.874545	1.20508	0.467073	0.97431	1.11764	1.12562	1.02188	1.11649	0.860465	0.936888	1.25553	0.490232	1.92626	1.16457	1.07543	0.702809	1.25062	0.706033	0.836588	1.48003
												Turnover
												20	100	100	100	100	100	100	100	100	100	100	100	100	100	100	100	100	100	100	100	100	100	100	99.1	100	100	100	100	100	100	100	100	100	100	100	100	100	100
												40	75.0556	85.6162	85.3546	97.4726	85.0433	88.7118	98.528	76.5819	81.2487	75.6767	86.6073	71.8155	68.815	98.8757	71.7105	76.6821	68.5813	65.7644	81.8116	58.5315	68.0768	86.6942	91.2233	69.9111	79.619	93.6893	75.5328	46.2244	84.9693	89.4776	72.6912	98.5546	92.2241	84.2714	93.5645	74.9246	74.9467
												60	54.347	68.1388	55.9768	71.3538	60.3015	64.7774	92.3774	62.6945	93.1142	52.9271	80.4403	65.7448	70.2558	88.362	51.8463	62.0892	81.0492	62.3301	61.1772	38.2733	44.4943	75.8108	47.0752	52.259	60.3647	74.2999	35.5466	4.34077	53.6337	53.3477	52.5907	60.3229	81.6843	58.6875	64.2277	43.6574	63.0475
												80	28.3111	50.1574	45.0476	49.8652	47.1968	49.0606	75.2178	43.2495	78.0125	44.3806	54.8702	68.5506	63.4953	81.0677	50.4775	65.4833	65.2384	50.1532	46.4635	34.234	48.6198	80.8157	40.8133	43.1937	50.419	62.2549	21.7941	-0.203867	50.6313	40.2876	48.9109	29.4786	70.9201	48.1121	48.2581	31.8533	54.4661
												100	13.0076	42.1382	31.2717	34.4199	36.1422	49.4957	67.8025		67.1182	41.0619	67.6498	69.0728	67.0119	81.3267	45.0269	67.879	76.3107	40.517	37.8144	27.3386	47.7371	72.9728	35.6286	34.0797	44.0504	37.4368	23.6977	-5.99691	18.4169	34.0282	36.4037	20.1751	46.3595	47.7337	43.0324	24.8899	47.9575
												120	13.0447	40.0637	29.145	28.0256	34.6888	45.3155	64.8375		48.5649	34.8161	47.0382	68.2235	69.0068	77.8141	58.1034	74.4753	76.3488	39.6046	45.8267	30.7766	44.1988	79.8047	34.9754	25.0067	42.4272	29.9254	33.8967	-15.9814	16.0124		40.15	19.1559	38.6543	47.9584	37.4479	22.2807	49.7466
												140	10.7309	40.6009	26.3353	25.8304	29.1914	48.3905			37.5233	17.9827	42.0564	54.8485	69.3052	78.5602	49.6392		84.9662		39.7015	25.6234	43.1441	77.4622	27.9639	22.8756	35.7643	21.5853	28.0382		11.2105		35.6501	15.2431	22.6218	34.665	39.311	20.0745	46.3166
												160	6.85467	34.2842		24.4365	18.3446	44.7661			33.2153	5.09987		57.6888	66.5047	88.4744	42.1831		78.5118		35.1206	31.243	43.2376	80.7687			34.2926	21.4055			-9.27024		35.7926	17.5571		35.9125	32.6341	18.5089	49.2123
												180		25.8843		21.5903	26.5367	43.9469				5.484		58.0331	50.3282	91.5815	39.4843		77.8458		42.1159	30.8422	36.2433	83.6486				17.0031						10.4911		30.2644	31.4393		46.447
												200		24.7838			16.288	40.0288				-3.38035		46.9876	37.3615	93.4451	49.8939		62.46		26.7395	33.2897		80.1455												22.1431	21.52		51.956
												220		19.7977			17.085	38.3784						36.7512	35.4135	88.2461	44.4645		69.4186		26.2468	28.8418		90.6955													13.2271		44.591
												240					15.0944							32.0347	9.30946	98.7565	56.5966		57.8547		24.2271	31.3047		80.8362													9.72338		48.6513
												260					9.23237							27.3583	13.2779	94.3888	61.5096		51.3464		17.9665	21.9888		74.9522													3.41752		46.6452
												280												12.2848	1.76897	89.2886	48.3057		50.1602		17.4796	27.408		69.8451													1.12371		42.441
												300														76.4173	50.2511		43.9278		17.422	14.8082		66.6363															37.7983
												320														68.1793	49.098		36.7915		13.1205	10.9963		60.9516															33.4903
												340														58.1119	38.5045		41.0543		11.7289	10.8075		56.2446
												360														45.6766	32.2368		48.2762			7.60455		56.8413
												380														46.249	15.885		34.7616
												400														41.0432			27.9394
												420														32.1375
												440														31.5345
												460														23.3272
												480														21.2013
													0.662411	0.365631	0.639497	0.538028	0.328434	0.261375	0.407355	0.920695	0.494442	0.529196	0.47457	0.25203	0.312098	0.156743	0.0980829	0.215198	0.146957	0.556994	0.217394	0.149231	0.280555	0.0804207	0.602412	0.606002	0.440123	0.572165	0.555369	1.05874	0.761169	0.905667	0.407433	0.584592	0.668927	0.373561	0.345608	0.545108	0.131206
Figure 2F																																			Figure 2G - Invasion efficiency
CTRL2 WT Mock																																			CTRL2 WT Mock				CTRL2 WT Scrambled				CTRL2 WT Dyn2 siRNA				CTRL2 WT Dynasore
Internalization	400	340	400	300	300	280	360	320	380	420	240	240	140	320	320	440	220	300	380	120	380	180	320	360	200	240	500	380	260	340	320				In/Out	Out	%Inv Eff		In/Out	Out	%InvEff		In/Out	Out	%InvEff		In/Out	Out	%Inv Eff
Duration																																			42	9	78.5714		47	13	72.3404		40	16	60		67	24	64.1791
																																			57	13	77.193		44	11	75		48	23	52.0833		70	25	64.2857
Start of	8	27	26	38	51	44	58	33	33	13	9	58	34	29	22	35	59	55	54	45	14	36	30	9	56	30	40	10	42	30	16				39	9	76.9231		54	18	66.6667		56	24	57.1429		69	25	63.7681
Invasion	9	28	27	39	52	45	59	34	34	14	10	59	35	30	23	36	60	56	55	46	15	37	31	10	57	31	41	11	43	31	17				77	15	80.5195		34	8	76.4706		28	14	50		58	20	65.5172
	10	29	28	40	53	46	60	35	35	15	11	60	36	31	24	37	61	57	56	47	16	38	32	11	58	32	42	12	44	32	18				78	20	74.359		52	18	65.3846		39	22	43.5897		52	19	63.4615
	11	30	29	41	54	47	61	36	36	16	12	61	37	32	25	38	62	58	57	48	17	39	33	12	59	33	43	13	45	33	19				50	10	80		41	9	78.0488		39	13	66.6667		78	30	61.5385
	12	31	30	42	55	48	62	37	37	17	13	62	38	33	26	39	63	59	58	49	18	40	34	13	60	34	44	14	46	34	20				40	6	85		61	16	73.7705		36	15	58.3333		62	22	64.5161
	13	32	31	43	56	49	63	38	38	18	14	63	39	34	27	40	64	60	59	50	19	41	35	14	61	35	45	15	47	35	21				34	7	79.4118		36	8	77.7778		39	16	58.9744		36	14	61.1111
	14	33	32	44	57	50	64	39	39	19	15	64	40	35	28	41	65	61	60		20	42	36	15	62	36	46	16	48	36	22				43	9	79.0698		30	9	70		35	15	57.1429		59	20	66.1017
	15	34	33	45	58	51	65	40	40	20	16	65		36	29	42	66	62	61		21	43	37	16	63	37	47	17	49	37	23				36	9	75		40	12	70		38	15	60.5263		44	16	63.6364
	16	35	34	46	59	52	66	41	41	21	17	66		37	30	43	67	63	62		22	44	38	17	64	38	48	18	50	38	24				47	10	78.7234		47	13	72.3404		36	16	55.5556		83	28	66.2651
	17	36	35	47	60	53	67	42	42	22	18	67		38	31	44	68	64	63		23		39	18	65	39	49	19	51	39	25				42	11	73.8095		37	9	75.6757		38	19	50		64	23	64.0625
	18	37	36	48	61	54	68	43	43	23	19	68		39	32	45	69	65	64		24		40	19		40	50	20	52	40	26				55	6	89.0909		50	15	70		39	20	48.7179		62	25	59.6774
	19	38	37	49	62	55	69	44	44	24	20	69		40	33	46		66	65		25		41	20		41	51	21	53	41	27				49	9	81.6327		51	15	70.5882		46	22	52.1739		38	18	52.6316
	20	39	38	50	63	56	70	45	45	25				41	34	47		67	66		26		42	21			52	22	54	42	28				57	10	82.4561		34	8	76.4706		47	21	55.3191		50	22	56
	21	40	39	51	64	57	71	46	46	26				42	35	48		68	67		27		43	22			53	23		43	29				60	9	85										66	31	53.0303
	22	41	40	52	65		72	47	47	27				43	36	49		69	68		28		44	23			54	24		44	30				55	12	78.1818		658	182	72.3404		604	271	55.1325		33	15	54.5455
	23	42	41				73	48	48	28				44	37	50			69		29		45	24			55	25		45	31										3.91538				5.75825
	24	43	42				74		49	29						51			70		30			25			56	26		46					861	174	79.7909										991	377	61.9576
	25		43				75		50	30						52			71		31			26			57	27									4.03721												4.58647
	26		44						51	31						53			72		32						58	28
	27		45							32						54											59
										33						55											60								Figure 2H - Invasion efficiency
																56											61								CTRL2 WT Scrambled				CTRL2 dTmeA Scrambled				CTRL2 dTarP Scrambled				CTRL2 DKO Scrambled
																											62								In/Out	Out	%InvEff		In/Out	Out	%InvEff		In/Out	Out	%InvEff		In/Out	Out	%InvEff
End of																											63								47	13	72.3404		60	31	48.3333		50	25	50		65	42	35.3846
Invasion																											64								44	11	75		54	29	46.2963		28	17	39.2857		46	31	32.6087
																																			54	18	66.6667		64	34	46.875		48	23	52.0833		36	26	27.7778
CTRL2 WT Scrambled siRNA																																			34	8	76.4706		54	31	42.5926		26	16	38.4615		43	30	30.2326
Internalization	180	180	180	260	180	180	180	200	120	200	120	120	280	260	120	100	120	340	260	240	180	180	200	400	180										52	18	65.3846		36	24	33.3333		29	18	37.931		63	42	33.3333
Duration																																			41	9	78.0488		37	17	54.0541		38	22	42.1053		76	49	35.5263
																																			61	16	73.7705		39	22	43.5897		42	26	38.0952		26	20	23.0769
Start of	32	42	32	32	53	22	16	73	41	65	40	42	51	71	44	34	81	26	16	50	31	21	69	45	46										36	8	77.7778		20	14	30		44	21	52.2727		41	27	34.1463
Invasion	33	43	33	33	54	23	17	74	41	66	41	43	52	72	45	35	82	27	17	51	32	22	70	46	47										30	9	70		46	23	50		33	17	48.4848		36	24	33.3333
	34	44	34	34	55	24	18	75	42	67	42	44	53	73	46	36	83	28	18	52	33	23	71	46	48										40	12	70		42	22	47.619		48	25	47.9167		40	27	32.5
	35	45	35	35	56	25	19	76	43	68	43	45	54	74	47	37	84	29	19	53	34	24	72	47	49										47	13	72.3404		24	15	37.5		43	28	34.8837		52	31	40.3846
	36	46	36	35	57	26	20	77	44	69	44	46	55	75	48	38	85	30	20	54	35	25	73	47	50										37	9	75.6757		47	22	53.1915		38	18	52.6316		85	48	43.5294
	37	47	37	36	58	27	21	78	45	70	45	47	56	76	49	39	86	31	21	55	36	26	74	48	51										50	15	70		59	30	49.1525		59	28	52.5424		79	50	36.7089
	38	48	38	37	59	28	22	79	46	71	46	48	57	77	50		87	32	22	56	37	27	75	48	52										51	15	70.5882		62	32	48.3871		54	30	44.4444		50	34	32
	39	49	39	38	60	29	23	80	47	72			58	78				33	23	57	38	28	76	49	53										34	8	76.4706		50	26	48		42	23	45.2381		60	38	36.6667
	40	50	40	39	61	30	24	81		73			59	79				34	24	58	39	29	77	49	54
	41	51	41	40	62	31	25	82		74			60	80				35	25	59	40	30	78	50	55										658	182	72.3404		694	372	46.3977		622	337	45.8199		798	519	34.9624
				41				83		75			61	81				36	26	60			79	50													3.91538				6.86127				6.25559				4.8629
				42									62	82				37	27	61				51
				43									63	83				38	28	62				51
				44									64	84				39	29					52											CTRL2 WT Dyn2 siRNA				CTRL2 dTmeA Dyn2 siRNA				CTRL2 dTarP Dyn2 siRNA				CTRL2 DKO Dyn2 siRNA
				45									65					40						52											In/Out	Out	%InvEff		In/Out	Out	%InvEff		In/Out	Out	%InvEff		In/Out	Out	%InvEff
																		41						53											40	16	60		62	29	53.2258		35	18	48.5714		47	32	31.9149
End of																		42						53											48	23	52.0833		39	25	35.8974		36	21	41.6667		38	26	31.5789
Invasion																		43						54											56	24	57.1429		36	21	41.6667		44	24	45.4545		58	36	37.931
																								54											28	14	50		35	20	42.8571		28	18	35.7143		37	25	32.4324
																								55											39	22	43.5897		35	19	45.7143		35	22	37.1429		64	39	39.0625
																								55											39	13	66.6667		45	20	55.5556		48	22	54.1667		53	34	35.8491
																								56											36	15	58.3333		41	22	46.3415		23	13	43.4783		71	42	40.8451
																								56											39	16	58.9744		35	20	42.8571		35	18	48.5714		51	30	41.1765
																								57											35	15	57.1429		39	20	48.7179		40	21	47.5		48	29	39.5833
																								57											38	15	60.5263		24	15	37.5		32	18	43.75		32	20	37.5
																								58											36	16	55.5556		61	32	47.541		35	18	48.5714		60	35	41.6667
																								58											38	19	50		80	38	52.5		66	34	48.4848		61	37	39.3443
																								59											39	20	48.7179		30	20	33.3333		32	20	37.5
																								59											46	22	52.1739		51	29	43.1373		28	18	35.7143
																								60											47	21	55.3191		48	30	37.5		49	29	40.8163
																								60
																								61											604	271	55.1325		661	360	45.5371		566	314	44.523		620	385	37.9032
																								61													5.75825				6.57695				5.62181				3.65551
																								62
																								62
																								63
																								63
																								64
																								64
																								65
CTRL2 WT Dyn2 siRNA
Internalization	340	220	460	300	440	180	400	280	360	340	400	200	260	340	280	500	340	460	400	260	380	380	440	300	260	560	200	540	400	580	240	440
Duration
Start of	32	47	19	46	40	72	65	67	34	54	26	12	25	56	42	4	35	52	66	24	48	56	23	61	25	33	49	19	41	12	49	36
Invasion	33	48	24	47	41	73	66	68	35	55	27	13	26	57	43	5	36	53	67	25	49	57	24	62	26	34	50	20	42	13	50	37
	34	49	25	48	42	74	67	69	36	56	28	14	27	58	44	6	37	54	68	26	50	58	26	63	27	35	51	21	43	14	51	38
	35	50	26	49	43	75	68	70	37	57	29	15	28	59	45	7	38	55	69	27	51	59	27	64	28	36	52	22	44	15	52	39
	36	51	28	50	44	76	69	71	38	58	30	16	29	60	46	8	39	57	70	28	52	60	27	65	29	37	53	23	45	16	53	40
	37	52	30	51	45	77	70	72	39	59	31	17	30	61	47	9	40	58	71	29	53	61	32	66	30	38	54	24	46	17	54	41
	38	53	32	52	46	78	71	73	40	60	32	18	31	62	48	10	41	60	72	30	54	62	33	67	31	39	55	25	47	18	55	42
	39	54	34	53	47	79	72	74	41	61	33	19	32	63	49	11	42	61	73	31	55	63	34	68	32	40	56	26	48	19	56	43
	40	55	35	54	48	80	73	75	42	62	34	20	33	64	50	12	43	62	74	32	56	64	35	69	33	41	57	26	49	20	57	44
	41	56	36	55	49	81	74	76	43	63	35	21	34	65	51	13	44	63	75	33	57	65	36	70	34	42	58	27	50	21	58	45
	42	57	37	56	50		75	77	44	64	36	22	35	66	52	14	45	64	76	37	58	66	37	71	35	43	59	28	51	22	59	46
	43	58	38	57	51		76	78	46	65	37		36	67	53	15	46	65	77		59	67	38	72	36	44		29	52	23	60	47
	44		39	58	52		77	79	47	66	38		37	68	54	16	47	67	78		60	67	39	73	37	45		30	53	24	61	48
	45		40	59	53		78	80	48	67	39		38	69	55	17	48	68	79		61	68	40	74	38	46		31	54	25		49
	46		41	60	54		79	81	49	68	40			70	56	18	49	70	80		62	68	41	75		47		32	55	26		50
	47		42	61	55		80		50	69	41			71		19	50	71	81		63	69	42	76		48		32	56	27		51
	48				56		81		51	70	42			72		19	51	72	82		64	69	43			49		33	57	28		52
	49				57		82		52	71	43			73		20	52	73	83		65	70	44			50		34	58	29		53
					58		83				44					21		74	84		66	71	45			51		35	59	30		54
					59		84				45					22		75	85		67	71				52		36	60	31		55
					60		85				46					23			86			72				53		37	61	32		56
					61											24						72				54		38		33		57
					62											25						73				55		39		34		58
																26						73				56		40		35
																27						74				57		41		36
																28						75				58		41		37
																29										59		42		38
																										60		43		39
																										61		44		40
																												45		41
End of																												45
Invasion																												46
CTRL2 WT Dynasore
Internalization	520	400	300	260	380	480	480	520	580	200	580	340	560	480	260	240	460	260	820	320	440	640	360	320	360	400	520	260	780	380	420
Duration
Start of	31	16	47	34	55	30	10	49	61	50	33	18	29	16	24	17	36	19	12	19	27	22	12	41	17	29	28	17	23	16	20
Invasion	32	17	48	35	56	31	11	50	62	51	34	19	30	17	25	18	37	20	13	20	28	23	13	42	18	30	29	18	24	17	21
	33	18	49	36	57	32	12	51	63	52	35	20	31	18	26	19	38	21	14	21	29	24	14	43	19	31	30	19	25	18	22
	34	19	50	37	58	33	13	52	64	53	36	21	32	19	27	20	39	22	15	22	30	25	15	44	20	32	31	20	26	19	23
	35	20	51	38	59	34	14	53	65	54	37	22	33	20	28	21	40	23	16	23	31	26	16	45	21	33	32	21	27	20	24
	36	21	52	39	60	35	15	54	66	55	38	23	34	21	29	22	41	24	17	24	32	27	17	46	22	34	33	22	28	21	25
	37	22	53	40	61	36	16	55	67	56	39	24	35	22	30	23	42	25	18	25	33	28	18	47	23	35	34	23	29	22	26
	38	23	54	41	62	37	17	56	68	57	40	25	36	23	31	24	43	26	19	26	34	29	19	48	24	36	35	24	30	23	27
	39	24	55	42	63	38	18	57	69	58	41	26	37	24	32	25	44	27	20	27	35	30	20	49	25	37	36	25	31	24	28
	40	25	56	43	64	39	19	58	70	59	42	27	38	25	33	26	45	28	21	28	36	31	21	50	26	38	37	26	32	25	29
	41	26	57	44	65	40	20	59	71		43	28	39	26	34	27	46	29	22	29	37	32	22	51	27	39	38	27	33	26	30
	42	27	58	45	66	41	21	60	72		44	29	40	27	35	28	47	30	23	30	38	33	23	52	28	40	39	28	34	27	31
	43	28	59	46	67	42	22	61	73		45	30	41	28	36		48	31	24	31	39	34	24	53	29	41	40	29	35	28	32
	44	29	60		68	43	23	62	74		46	31	42	29			49		25	32	40	35	25	54	30	42	41		36	29	33
	45	30	61		69	44	24	63	75		47	32	43	30			50		26	33	41	36	26	55	31	43	42		37	30	34
	46	31			70	45	25	64	76		48	33	44	31			51		27	34	42	37	27	56	32	44	43		38	31	35
	47	32			71	46	26	65	77		49	34	45	32			52		28		43	38	28		33	45	44		39	32	36
	48	33			72	47	27	66	78		50		46	33			53		29		44	39	29		34	46	45		40	33	37
	49	34			73	48	28	67	79		51		47	34			54		30		45	40				47	46		41	34	38
	50	35				49	29	68	80		52		48	35			55		31		46	41				48	47		42		39
	51					50	30	69	81		53		49	36			56		32		47	42					48		43		40
	52					51	31	70	82		54		50	37			57		33		48	43					49		44
	53					52	32	71	83		55		51	38			58		34			44					50		45
	54					53	33	72	84		56		52	39					35			45					51		46
	55							73	85		57		53						36			46					52		47
	56							74	86		58		54						37			47					53		48
									87		59		55						38			48							49
									88		60		56						39			49							50
									89		61								40			50							51
																			41			51							52
																			42			52							53
																			43			53							54
																			44										55
																			45										56
																			46										57
																			47										58
																			48										59
																			49										60
																			50										61
End of																			51
Invasion																			52
[truncated: 7 more columns]
