# Supplementary material for: Dynamin-dependent entry of Chlamydia trachomatis is sequentially regulated by the effectors TarP and TmeA
Source: Nat Commun. 2024 Jun 10;15:4926. doi: 10.1038/s41467-024-49350-6 (PMC11164928; doi:10.1038/s41467-024-49350-6)
Supplement: Supplementary file 12 — Source data [file 41467_2024_49350_MOESM12_ESM.zip › Figure 3 Source data v2.xlsx]

## Sheet: Sheet1
Figure 3C - Recruitment curves							Figure 3D - Invasion Efficiency																																									Figure 3G, H - Recruitment and Turnover rates
	CTL2WT	ΔTmeA	CTL2WT	ΔTmeA																																												CTRL2 WT Mock
	Mock	Mock	EHop	EHop			Wild-type	Mock				dTmeA	Mock				dTarP	Mock				DKO	Mock																									Recruitment
20	7.44951	4.32506	1.78736	7.06173			In/Out	Out	%Inv Eff			In/Out	Out	%Inv Eff			In/Out	Out	%Inv Eff			In/Out	Out	%Inv Eff																								20
40	7.16735	2.2835	-1.62774	7.33957			42	9	78.5714			48	19	60.4167			49	21	57.1429			42	25	40.4762																								40
60	4.74172	4.56698	2.01425	6.95069			57	13	77.193			51	20	60.7843			31	15	51.6129			37	20	45.9459																								60
80	5.98773	6.10943	1.62751	7.46167			39	9	76.9231			55	23	58.1818			26	12	53.8462			36	21	41.6667																								80	55.2951
100	6.29363	3.73998	2.386	6.4042			77	15	80.5195			38	16	57.8947			45	20	55.5556			86	54	37.2093																								100	64.1084
120	8.71535	4.33122	4.50347	7.71045			78	20	74.359			30	11	63.3333			55	25	54.5455			61	37	39.3443																								120	87.6395
140	7.92698	5.32388	2.26339	7.24148			50	10	80			69	26	62.3188			67	28	58.209			87	52	40.2299																								140	100
160	10.6271	3.19523	3.86077	7.28613			40	6	85			46	19	58.6957			50	25	50			59	33	44.0678
180	10.5676	2.24271	4.2175	6.80458			34	7	79.4118			39	21	46.1538			90	46	48.8889			37	22	40.5405																									0.78823
200	13.1388	3.05055	2.37211	7.73702			43	9	79.0698			29	16	44.8276			53	27	49.0566			72	43	40.2778
220	11.1679	2.9852	3.66265	6.62271			36	9	75			56	25	55.3571			40	20	50			57	35	38.5965
240	11.3354	3.91779	5.60084	7.21346			47	10	78.7234			43	20	53.4884			40	19	52.5			105	64	39.0476																								Turnover
260	13.4997	5.63776	6.13415	7.53037			42	11	73.8095			73	30	58.9041			44	20	54.5455			83	50	39.759																								20	100
280	14.1544	5.82826	9.36743	6.87983			55	6	89.0909			53	23	56.6038			82	39	52.439																													40	88.847
300	14.9255	8.00816	9.7324	7.86158			49	9	81.6327			43	19	55.814			46	24	47.8261																													60	45.1604
320	18.6064	12.2434	15.9565	10.3805			57	10	82.4561			91	44	51.6484			67	32	52.2388																													80	35.0912
340	24.1054	18.1229	20.5177	14.4351			60	9	85			60	31	48.3333			48	26	45.8333																													100
360	33.5546	43.6123	30.5279	29.2362			55	12	78.1818			41	21	48.7805			37	21	43.2432																													120
380	45.0365	100	44.9713	68.6179																																												140
400	54.6663	98.5268	62.8713	100			861	174	79.7909			865	384	55.6069			870	420	51.7241			762	456	40.1575
420	73.4763	67.008	84.9078	94.5335					4.03721					5.65928					3.95785					2.37806																									1.19206
440	97.26	42.2828	95.7835	73.3239
460	100	30.181	98.5821	57.0364			Wild-type	Ehop				dTmeA	Ehop				dTarP	Ehop				DKO	Ehop																									CTRL2 WT Ehop
480	80.5114	22.3414	100	42.6242			In/Out	Out	%Inv Eff			In/Out	Out	%Inv Eff			In/Out	Out	%Inv Eff			In/Out	Out	%Inv Eff																								Recruitment
500	63.2549	17.1925	96.5912	38.0521			35	17	51.4286			40	18	55			59	30	49.1525			52	33	36.5385																								20
520	52.2153	16.4553	96.283	32.4043			56	23	58.9286			48	23	52.0833			48	22	54.1667			102	64	37.2549																								40
540	46.2729	13.6956	91.3675	26.8355			38	19	50			41	23	43.9024			48	20	58.3333			88	47	46.5909																								60	39.1451
560	42.1208	13.6005	88.3958	26.22			42	21	50			37	18	51.3514			37	20	45.9459			39	26	33.3333																								80	58.6865
580	37.8855	11.4493	80.5378	22.4232			32	14	56.25			47	21	55.3191			48	24	50			46	31	32.6087																								100	79.0079
600	33.5943	10.8922	69.4339	20.0308			48	15	68.75			61	28	54.0984			56	28	50			61	33	45.9016																								120	100
620	29.6543	9.47615	63.1719	18.6879			56	21	62.5			58	28	51.7241			36	22	38.8889			45	24	46.6667
640	29.7777	8.0065	57.1409	17.6777			36	14	61.1111			65	30	53.8462			32	17	46.875			41	20	51.2195																									1.20862
660	29.4686	8.47751	57.3952	18.1441			38	16	57.8947			66	34	48.4848			56	31	44.6429			44	24	45.4545
680	28.9283	8.37845	53.3612	16.0086			38	17	55.2632			82	36	56.0976			53	27	49.0566			33	18	45.4545
700	28.6921	8.96172	47.2059	16.245			60	36	40			44	21	52.2727			54	26	51.8519																													Turnover
720	31.8141	8.39965	42.0637	14.4264			66	34	48.4848			39	17	56.4103			43	20	53.4884																													20	95.9677
740	26.0942	7.67858	40.1892	13.5354			59	31	47.4576			39	20	48.7179			39	17	56.4103																													40	54.6035
760	25.9312	7.80212	45.1276	15.0916			67	39	41.791			50	25	50			31	19	38.7097																													60	27.9837
780	24.8042	6.3597	41.136	13.3377			66	35	46.9697			43	19	55.814			37	23	37.8378																													80	21.2678
800	24.9224	6.70412	39.3282	12.8874																																												100
820	21.5228	6.88428	37.5462	11.7804			737	352	52.2388			760	361	52.5			677	346	48.8922			551	320	41.9238																								120
840	22.8396	4.52278	33.2579	12.9144					5.98054					3.48612					6.31536					6.51913																								140
860	23.7678	4.57184	36.9241	12.5895
880	25.1127	4.39657	37.2994	12.9984																																													0.853018
900	24.7954	4.18643	32.2284	12.9878			Figure 3F - Internalization Duration
920	22.7569	3.99835	29.313	13.7461																																												CTRL2 dTmeA Mock
940	21.4173	4.5575	23.4907	12.5155			CTRL2 WT Mock																																									Recruitment
960	21.9979	5.5478	25.4848	11.6067			Internalization	320	160	260	260	120	400	220	380	240	200	220	80	160	100	300	120	280	140	100	100	140	180	120	240																	20
980	23.3059	3.10417	30.8736	12.1548			Duration																																									40
1000	23.2621	3.26781	25.6269	11.8343																																												60
1020	23.2901	4.94952	25.6559	11.7066			Start of	63	36	65	7	8	12	16	23	20	27	20	3	4	62	25	53	66	38	28	36	23	22	33	16																	80	4.68683
1040	22.0824	4.75505	22.5651	11.3661			Invasion	79	44	78	8	9	13	17	24	21	28	21	4	5	63	26	54	67	45	33	41	30	31	39	28																	100	19.1432
1060	22.8971	3.97096	17.7	11.6919							9	10	14	18	25	22	29	21	5	6	64	27	55	68																								120	42.6883
1080	21.8309	4.38572	17.1989	11.1408							10	11	15	19	26	23	30	22	6	7	65	28	56	69																								140	79.4162
1100	20.8777	4.46097	16.6873	10.7361							11	12	16	20	27	24	31	23	7	8	66	29	56	70																								160	100
1120	21.8693	4.32095	18.9723	11.0038							12	13	17	21	28	25	32	24		9	67	30	57	71
1140	23.5214	4.46971	8.55176	10.2439							13	14	18	22	29	26	33	25		10		31	57	72																									1.2545
1160	22.9442	4.54054	13.2266	12.3235							14		19	23	30	27	34	26		11		32	58	73
1180	23.5995	6.31971	12.282	11.9337							15		20	24	31	28	35	27		12		33	58	74
1200	24.4854	5.95786	6.46037	11.5301							16		21	25	32	29	36	28				34	59	75																								Turnover
1220	22.676	6.53567	4.93828	10.9401							17		22	26	33	30	37	29				35		76																								20	100
1240	23.7914	5.16237	1.99823	11.6689							18		23	27	34	31		30				36		77																								40	76.9738
1260	24.7417	4.59639	-3.20499	10.2776							19		24		35	32		31				37		78																								60	37.238
1280	20.8156	6.1769	-0.36016	11.6961							20		25		36							38		79																								80	21.2734
1300	19.0509	5.48029	-0.9279	11.8974									26		37							39		80																								100	13.5911
1320	18.6309	6.27696	-0.30681	12.1661									27		38							40																										120
1340	20.5358	5.35296	-1.76014	10.3497									28		39																																	140
1360	21.2466	4.78444	-0.69721	10.6517									29		40																																	160
1380	21.7414	3.82921	-1.09785	9.80379									30		41																																	180
1400	20.9567	5.39911	6.64379	9.87413			End of						31		42																																	200
1420	18.5928	5.9031	5.74808	8.42632			Invasion						32																																			220
1440	18.3773	4.05452	4.89993	7.94391																																												240
1460	18.908	5.12056	-9.09591	9.63537
1480	19.2561	4.56565	-9.58972	9.27669			CTRL2 WT Ehop																																										1.14259
1500	20.331	3.75093	-8.93774	9.50987			Internalization	360	280	200	500	580	280	680	580	280	220	460	480	220	180	320	440	540	360	320	480	200	320	440
1520	12.3414	2.91954	-9.4379	10.1375			Duration																																									CTRL2 dTmeA Ehop
1540	10.558	2.34086	-9.1889	0																																												Recruitment
1560	19.3091	2.14545	-8.09163	0			Start of	19	70	42	46	29	55	24	40	67	71	21	35	47	26	21	13	35	25	13	23	35	42	16																		20
1580	17.5591	4.48315	-9.65573	0			Invasion	20	71	43	46	30	56	25	41	68	72	22	36	47	27	22	14	36	26	14	24	36	43	17																		40
1600	17.4674	3.17497	-9.78061	0				21	72	44	47	31	57	26	43	68	73	23	37	48	28	23	15	37	27	15	25	37	44	18																		60	-2.31486
1620	17.3988	3.97746	-8.64643	0				22	73	45	48	32	58	27	44	69	74	24	38	49	29	24	16	38	28	16	26	38	45	19																		80	23.8635
1640	18.991	3.31102	-11.1587	0				23	74	46	49	33	59	28	45	70	75	25	39	50	30	25	17	39	29	17	27	39	46	20																		100	55.0788
1660	0	1.89916	-12.4723	0				24	75	47	50	34	60	29	46	71	76	26	40	51	31	26	18	40	30	18	28	40	47	21																		120	85.7331
1680	0	0.602086	-16.4069	0				25	76	48	51	35	61	30	47	72	77	26	41	52	32	27	19	41	31	19	29	41	48	22																		140	100
1700	0	0.600078	-16.4069	0				26	77	49	52	36	62	31	48	73	78	27	42	53	33	28	20	42	32	20	30	43	49	23
1720	0	0.739802	-16.4069	0				27	78	50	53	37	63	32	49	74	79	28	43	54	34	29	21	43	33	21	31	44	50	24																			0.790005
1740	0	-0.32172	-16.4069	0				28	79	51	54	38	64	33	50	75	80	29	44	55	35	30	22	44	34	22	32	45	51	24
1760	0	0	-16.4069	0				29	80	52	55	39	65	34	51	76	81	30	45	55		31	23	45	35	23	33	45	52	25
1780	0	0	-16.4069	0				30	81		56	40	66	35	52	77	82	31	46	56		32	24	46	36	24	34		53	25																		Turnover
1800	0	0	-16.4069	0				31	82		57	41	67	36	53	77		32	47	56		33	25	47	37	25	35		54	26																		20	100
1820	0	0	-16.4069	0				32	83		58	42	68	37	54	78		33	48	57		34	26	48	38	26	36		55	26																		40	79.3399
								33	84		59	43	69	38	55	79		34	49	57		35	27	49	39	27	37		56	27																		60	67.4915
								34			60	44		39	56	80		34	50	58		36	28	50	40	29	38		57	28																		80	60.4329
								35			61	45		40	57	81		35	51			37	29	51	41		39		58	28																		100
								36			62	46		41	58			35	52				30	52	42		40			29																		120
								37			63	47		42	59			36	53				31	53	43		41			29																		140
											64	48		43	60			36	54				32	54			42			30																		160
											65	49		44	61			37	55				33	55			43			30
											66	50		45	62			37	56				34	56			44			31																			0.655713
											67	51		46	63			38	57				35	57			45			31
											68	52		47	64			38	58					58			46			32
											69	53		48	65			39	59					59			47			32
											70	54		49	66			39						60						33
											71	55		50	67			40						61						33
												56		51	68			40						62						34
												57		52	69			41												35
												58		53				41												36
														54				42												37
														55				42												38
														56				43
							End of							57				43
							Invasion							58				44
							CTRL2 dTmeA Mock
							Internalization	220	160	320	260	340	280	240	300	160	240	260	220	240	200	240	240	160	200	180	200	280	220	240	280	300	340	220
							Duration
							Start of	6	7	14	15	26	19	26	12	42	9	17	8	3	14	18	9	30	23	14	32	9	23	12	58	10	28	75
							Invasion	7	8	15	16	27	20	27	13	43	10	18	9	4	15	19	10	31	24	15	33	10	24	13	59	11	29	76
								8	9	16	17	28	21	28	14	44	11	19	10	5	16	20	11	32	25	16	34	11	25	14	60	12	30	77
								9	10	17	18	29	22	29	15	45	12	20	11	6	17	21	12	33	26	17	35	12	26	15	61	13	31	78
								10	11	18	19	30	23	30	16	46	13	21	12	7	18	22	13	34	27	18	36	13	27	16	62	14	32	79
								11	12	19	20	31	24	31	17	47	14	22	13	8	19	23	14	35	28	19	37	14	28	17	63	15	33	80
								12	13	20	21	32	25	32	18	48	15	23	14	9	20	24	15	36	29	20	38	15	29	18	64	16	34	81
								13	14	21	22	33	26	33	19	49	16	24	15	10	21	25	16	37	30	21	39	16	30	19	65	17	35	82
								14	15	22	23	34	27	34	20	50	17	25	16	11	22	26	17	28	31	22	40	17	31	20	66	18	36	83
								15		23	24	35	28	35	21		18	26	17	12	23	27	18		32	23	41	18	32	21	67	19	37	84
								16		24	25	36	29	36	22		19	27	18	12	24	28	19		33		42	19	33	22	68	20	38	85
								17		25	26	37	30	37	23		20	29	19	13		29	20					20	34	23	69	21	39	86
										26	27	38	31	38	24		21	30		14		30	21					21		24	70	22	40
										27	28	39	32		25					15								22			71	23	41
										28		40	33		26													23			72	24	42
										29		41			26																	25	43
							End of			30		42			27																		44
							Invasion					43																					45
							CTRL2 dTmeA Ehop
							Internalization	200	240	380	340	240	220	140	300	200	280	220	500	260	260	320	280	320	280	220	300	360	160	280	340	320	220	340	280	260	180	340	240	260	240	280	320	360	240
							Duration
							Start of	35	35	5	8	3	17	28	12	20	18	29	10	11	9	23	6	5	18	22	5	5	47	8	26	4	8	20	24	37	4	66	14	34	10	10	21	5	25
							Invasion	36	36	6	9	4	18	29	13	21	19	30	11	12	10	24	7	6	19	23	6	6	48	9	27	5	9	21	25	38	5	68	15	35	11	10	22	8	26
								37	37	7	10	5	19	30	14	22	20	31	12	13	11	25	8	7	20	24	7	7	49	10	29	6	10	22	26	39	6	69	16	36	12	11	23	9	27
								38	38	8	11	6	20	31	15	23	21	32	13	14	12	26	9	8	21	25	8	8	50	11	30	7	11	23	27	40	7	73	17	37	13	12	24	10	28
								39	39	9	12	7	21	32	16	25	22	33	14	15	13	27	10	9	22	26	9	9	51	12	31	8	12	24	28	41	8	75	18	38	14	13	25	11	29
								40	40	10	13	8	22	35	17	26	23	34	15	16	14	28	11	10	23	27	10	10	52	13	33	9	13	25	29	42	9	77	19	39	15	14	26	12	30
								41	41	11	14	9	23		20	27	24	35	16	17	15	29	12	11	24	28	11	11	54	14	34	10	14	26	30	43	10	78	20	40	16	15	27	13	31
								42	42	12	15	10	24		21	29	25	36	17	18	16	30	13	12	25	29	12	12	55	15	36	11	15	27	31	44	11	79	21	41	17	16	28	14	32
								43	43	13	16	11	25		23	30	26	37	18	19	17	31	14	13	26	30	13	13		16	37	12	16	28	32	45	12	81	22	42	18	17	29	20	33
								44	44	14	17	12	26		24		27	39	19	20	18	32	15	14	27	31	14	14		17	38	13	19	29	33	46	13	82	23	43	19	18	30	23	34
								45	47	15	18	13	28		25		28	40	20	21	18	33	16	15	28	33	15	15		20	39	14		30	34	48		83	24	44	20	18	37		35
										16	19	15			27		29		21	22	19	34	17	15	29		16	16		21	40	15		31	35	50			26	47	21	19			36
										17	20						30		22	24	20	35	18	16	30		17	17		22	41	16		32	38						22	20			37
										18	21						31		23		21	36	19	16	31		18	18			43	17		33								24
										19	22						32		24		22	37	20	17	32		20	19				18		34
										20	23								25			38		18				20				19		35
										21	25								26			39		18				21				20		36
										22									27					19				22						37
										23									28					19				23
										24									29					20
																			30					21
																			31
																			32
																			33
							End of												34
							Invasion												35
[truncated: 37 more columns]
