# Supplementary material for: Dynamin-dependent entry of Chlamydia trachomatis is sequentially regulated by the effectors TarP and TmeA
Source: Nat Commun. 2024 Jun 10;15:4926. doi: 10.1038/s41467-024-49350-6 (PMC11164928; doi:10.1038/s41467-024-49350-6)
Supplement: Supplementary file 12 — Source data [file 41467_2024_49350_MOESM12_ESM.zip › Figure 4 Source Data.xlsx]

## Sheet: Sheet1
Figure 4B - Recruitment curves							Figure 4C - Invasion Efficiency																														Figure 4G, H - Recruitment/Turnover rates
	CTL2WT	ΔTmeA	CTL2WT	ΔTmeA			Wild-type	Mock				ΔTmeA	Mock				ΔTarP	Mock				DKO	Mock														Wild type Mock
	Mock	Mock	Wort	Wort																																	Recruitment
20		6.85377	10.5818				In/Out	Out	%Inv Eff			In/Out	Out	%Inv Eff			In/Out	Out	%Inv Eff			In/Out	Out	%Inv Eff													20									13.9345	4.8301
40		4.9031	7.57195				42	9	78.5714			45	21	53.3333			46	23	50			39	27	30.7692													40									30.7897	28.1906
60		6.59002	11.0007				57	13	77.193			48	22	54.1667			28	17	39.2857			34	22	35.2941													60							9.82871	54.5278	52.6781	35.3659	30.3881
80	7.7442	4.67679	8.12957				39	9	76.9231			52	25	51.9231			23	14	39.1304			33	23	30.303													80	55.2951	23.7081			24.1047	44.02	23.889	70.6332	53.5993	52.7042	71.4451	26.4412
100	7.99968	4.41473	9.11646	8.81115			77	15	80.5195			35	18	48.5714			42	22	47.619			83	56	32.5301													100	64.1084	40.8273	16.8819	82.9983	46.7195	59.1321	30.7465	74.2601	62.9074	58.2997	83.3515	43.5183
120	8.01162	6.36159	9.60795	9.79156			78	20	74.359			27	13	51.8518			52	27	48.0769			58	39	32.7586													120	87.6395	84.2296	23.3875	93.6574	60.167	68.7283	65.4604	91.4447	94.844	58.6632	83.0204	58.3365
140	8.67316	6.30011	11.2211	9.69438			64	17	73.4375			38	20	47.3684			64	38	40.625			70	40	42.8571													140	100	100	80.5184	100	100	85.1744	100	100	100	100	100	69.6064
160	8.49798	6.12243	12.2707	12.312			47	11	76.5957			74	37	50			99	53	46.4646			43	26	39.5349
180	11.1406	6.61708	15.8781	12.5328			57	14	75.4386			34	18	47.0588			46	28	39.1304			84	50	40.4762														0.78823	1.73128	0.878415	0.205772	2.93934	0.536027	1.94994	0.473011	1.20385	0.870646	0.932357	1.46427
200	11.8063	7.08507	12.4853	11.2033			56	13	76.7857			80	42	47.5			48	26	45.8333			47	28	40.4255
220	11.9027	4.9467	11.8255	9.29573			99	21	78.7879			68	37	45.5882			74	38	48.6486			98	56	42.8571
240	12.5614	5.85461	14.3356	8.77679			73	18	75.3425			33	18	45.4545			71	40	43.662			49	29	40.8163													Turnover
260	14.2673	4.94125	9.61548	10.1126			35	5	85.7143			41	20	51.2195			51	25	50.9804			42	25	40.4762													20	100	100	100	100	100	100	100	100	100	98.9335	100	100
280	13.1043	6.41778	10.6759	9.48535			53	14	73.5849			67	36	46.2687			61	34	44.2623			48	32	33.3333													40	88.847	60.7328	72.8463	91.0002	58.0798	94.3364	87.2209	82.9708	85.813	54.4231	81.3819	85.1518
300	13.0834	6.55083	5.68782	11.62			44	9	79.5455			47	26	44.6808			36	20	44.4444			48	33	31.25													60	45.1604	46.5354	47.7921	66.4357	45.3709	85.3808	80.881	61.9042	73.6558	33.3096	72.0248	75.749
320	14.2246	7.673	9.40849	10.164			73	17	76.7123			46	26	43.4783			61	38	37.7049			57	36	36.8421													80	35.0912	32.5425		60.4763		75.5683	70.5397	45.0656	47.9027		52.7067	36.7958
340	14.4032	8.44302	7.6058	12.6312																																	100							61.8172		42.8038		39.578	21.4021
360	16.7171	9.95036	10.8012	14.9518			894	205	77.0694			735	379	48.4354			802	443	44.7631			833	522	37.3349													120									26.3523			7.65309
380	21.2405	11.3089	13.7684	19.6457					3.11637					3.32638					4.34448					4.59232													140
400	26.7997	18.1471	24.8182	26.905
420	36.1238	32.7552	34.499	43.7996																																		1.19206	0.818737	0.915533	0.638556	1.3932	0.234516	1.12508	1.9232	0.90043	2.50887	0.425058	1.37952
440	49.2247	67.5448	43.6892	67.8195
460	70.6139	104.313	55.8133	94.6814			Wild-type	Wort				ΔTmeA	Wort				ΔTarP	Wort				DKO	Wort
480	93.939	78.5666	72.0271	78.4309																																	Wild type Wortmannin
500	93.2362	49.048	79.289	60.3053			Out	In/Out	%Inv Eff			Out	In/Out	%Inv Eff			Out	In/Out	%Inv Eff			Out	In/Out	%Inv Eff													Recruitment
520	78.2992	32.7057	76.6608	47.7444			50	9	82			67	36	46.2687			58	32	44.8276			80	50	37.5													20						13.5571
540	62.2843	25.3395	69.6072	38.9752			48	11	77.0833			33	19	42.4242			62	39	37.0968			53	31	41.5094													40	61.231				13.5736	30.2097				25.2715
560	54.8614	21.0157	69.9604	35.9232			98	22	77.551			59	33	44.0678			49	28	42.8571			57	37	35.0877													60	77.0067				20.2994	38.9105		41.3647		34.4844	5.13195
580	47.3066	19.1373	65.4944	35.1784			64	19	70.3125			54	31	42.5926			34	17	50			66	41	37.8788													80	77.1616	26.9666	55.895	20.966	36.4285	52.9248	37.0553	49.8893	24.3647	43.3422	29.1588	50.0681
600	45.6337	16.9572	65.5215	32.1626			38	8	78.9474			45	20	55.5556			44	22	50			77	52	32.4675													100	75.1306	47.7357	62.8619	71.2053	52.3219	56.7505	48.5386	73.6668	42.2082	63.9342	36.4399	67.794
620	38.4347	15.8178	57.8293	27.6914			67	15	77.6119			93	46	50.5376			79	48	39.2405			50	34	32													120	82.228	76.0814	86.0753	57.8685	70.0986	64.3612	78.9244	86.2368	61.6621	69.6323	56.1718	83.2336
640	35.5216	14.5482	54.927	28.5619			114	25	78.0702			39	20	48.718			92	50	45.6522			32	21	34.375													140	100	100	100	98.6447	82.0859	91.1255	100	95.8006	93.4625	92.1643	100	100
660	34.1233	13.3851	48.0851	25.063			80	16	80			84	49	41.6667			41	23	43.9024			43	27	37.2093
680	31.0905	12.4366	44.6102	24.339			70	16	77.1429			81	48	40.7407			46	28	39.1304			46	31	32.6087														0.296397	1.23723	0.777642	1.0985	0.725504	0.569372	1.0961	0.726096	1.13374	0.657856	1.08375	0.826176
700	35.4994	12.2422	43.1657	24.9422			64	16	75			83	44	46.9879			66	38	42.4242			58	34	41.3793
720	33.3857	10.8346	39.4367	23.3605			31	9	70.9677			43	25	41.8605			28	15	46.4286			32	23	28.125
740	29.9593	8.84922	36.3267	19.4797			28	8	71.4286			22	12	45.4545			43	25	41.8605			31	20	35.4839													Turnover
760	29.0313	9.6506	35.2673	18.8534			33	9	72.7273			45	24	46.6667			53	28	47.1698			44	31	29.5454													20	100	99.4196	100	100	98.7478	97.9412	100	97.1473	100	100	96.6315	100
780	30.0084	9.07434	30.5184	19.1728			43	11	74.4186			39	23	41.0256			27	15	44.4444			42	28	33.3333													40	91.8966	55.3112	76.292	77.3785	76.0084	90.0468	89.3684	81.7579	77.1916	68.5762	56.013	71.846
800	23.5625	8.9513	26.5315	19.0412			49	16	67.3469			56	29	48.2143			33	15	54.5455			42	29	30.9524													60	86.9083	45.5373	60.7281	54.688	54.5597	78.7528	64.7111	80.7833	57.2002	79.1945	30.4775	35.6467
820	24.4994	8.43934	28.3078	19.4982																																	80	79.3413	41.1286	51.0601		40.6295	23.5106	56.0702	77.165	23.8606	75.8689	14.9654	16.644
840	22.0953	6.85134	27.8184	17.8767			877	210	76.0547			843	459	45.5516			755	423	43.9735			753	489	35.0598													100	63.1321	25.6328	38.3748		36.7558		53.245	65.3112		63.9887
860	21.0179	8.06019	28.2421	21.6863					4.09034					4.13135					4.6217					3.94951													120	54.1261				26.3486		38.888	54.437		62.7783
880	21.1986	6.59702	27.318	19.1252																																	140					17.5996					55.4054
900	22.6249	6.04253	26.5101	18.9308																																	160					10.8047					47.8222
920	20.2343	5.36999	26.2208	19.306										0.586779					4.91767e-08					6.7e-07													180					-3.45368
940	21.7111	5.87632	25.0228	19.2446										0.00167					0.00167					0.00167
960	19.3198	4.6991	24.3015	18.1929																																		0.461758	0.808781	0.742412	1.1328	0.577182	1.17293	0.603673	0.380728	1.24205	0.292993	1.35267	1.43134
980	18.5934	6.10197	25.3413	17.8164
1000	17.3728	6.19098	28.1448	16.9752
1020	15.8335	6.82802	29.9105	19.3122			Figure 4H - Internalization duration																														dTmeA Mock
1040	18.3893	5.11521	28.9397	15.5659			Wild type Mock																														Recruitment
1060	17.8304	4.26829	27.1254	15.5705			Internalization	320	160	260	260	120	400	220	380	240	200	220	80	160	100	300	120	280													20								-21.1045
1080	18.1936	6.11215	24.7456	18.5868			Duration																														40								-9.22755
1100	16.7725	7.02975	24.2257	16.8228																					140	100	100	140	180	120	240						60								-8.4987
1120	15.3549	5.55649	25.6053	18.8568			Start of	63	36	65	7	8	12	16	23	20	27	20	3	4	62	25	53	66													80	4.68683						-10.3178	0.18529	-4.75205
1140	13.8313	7.15789	26.6788	16.0399			Invasion	79	44	78	8	9	13	17	24	21	28	21	4	5	63	26	54	67													100	19.1432	9.85465		4.0192	18.9918		-5.00903	8.61532	30.1579		11.761
1160	14.8457	7.2906	23.4236	17.6779							9	10	14	18	25	22	29	21	5	6	64	27	55	68	38	28	36	23	22	33	16						120	42.6883	25.6495	20.4082	12.7982	29.089	32.1275	-1.42526	6.7012	56.3369	8.46022	24.7747	-0.761159
1180	14.7597	7.61765	31.1388	16.5436							10	11	15	19	26	23	30	22	6	7	65	28	56	69	45	33	41	30	31	39	28						140	79.4162	59.1483	82.3782	61.3599	57.36	91.0164	3.12121	25.1547	59.1685	27.7909	60.0683	64.506
1200	14.9664	6.60096	25.775	18.1376							11	12	16	20	27	24	31	23	7	8	66	29	56	70													160	100	100	100	100	100	100	100	100	100	100	100	100
1220	16.8708	7.04334	21.9984	17.9477							12	13	17	21	28	25	32	24		9	67	30	57	71
1240	15.6984	9.39225	14.4583	17.2579							13	14	18	22	29	26	33	25		10		31	57	72														0.813985	0.843616	0.675106	0.929168	0.788265	0.552434	1.11761	1	0.786994	0.97643	0.83763	0.905431
1260	14.3275	8.45656	12.7308	19.4102							14		19	23	30	27	34	26		11		32	58	73
1280	13.6537	7.3467	11.81	19.2364							15		20	24	31	28	35	27		12		33	58	74
1300	13.6244	8.56059	8.10068	18.2185							16		21	25	32	29	36	28				34	59	75													Turnover
1320	11.9323	8.10413	11.825	19.1547							17		22	26	33	30	37	29				35		76													20	100	100	100	100	100	100	100	100	100	100	100	100
1340	12.8878	8.59157	9.58546	21.4307							18		23	27	34	31		30				36		77													40	76.9738	54.1533	71.5282	86.2869	97.7201	73.5703	69.2324	54.6096	58.7773	74	59.1225	67.9582
1360	12.0041	8.67292	11.8691	17.8252							19		24		35	32		31				37		78													60	37.238	40.5374	13.6516	51.2889	53.1527	48.9189	25.0219	33.9893	23.9123	43.5461	33.0636	34.9942
1380	9.11358	8.51783	19.2004	19.5807							20		25		36							38		79													80	21.2734	30.9354	1.11905	17.7783	34.0058	25.5347	13.7066	16.7208	16.7952	29.6778	16.8996	11.651
1400	11.5007	8.11126	19.2259	18.9186									26		37							39		80													100	13.5911				21.091		19.4694	1.44409			10.0611
1420	10.6891	7.98411	17.2086	16.641									27		38							40															120							10.2097	-6.00993
1440	9.9489	7.64706	20.3783	14.9386									28		39																						140							-7.41253
1460	9.9091	9.3943	17.0001	15.3701									29		40																						160
1480	11.3993	8.73578	19.4868	15.0662									30		41																						180
1500	12.3059	7.12747	20.8011	13.9733			End of						31		42																						200
1520	9.91574	6.58884	19.1086	14.1354			Invasion						32																								220
1540	10.4708	7.76974	24.3298	14.8942																																	240
1560	12.7821	7.29943	31.4391	15.3662
1580	6.88021	6.88933	22.5413	15.0529			Wild type Wortmannin																															0.944733	0.843477	1.24448	0.939997	0.86719	0.870618	0.88857	1	1.04792	0.858031	0.952009	1.05204
1600	6.41681	6.76669	27.2392	15.387			Internalization	200	200	400	500	400	340	400	420	300	400	180	360	320	260	300	400	420
1620	11.3188	5.60419	18.482	15.3802			Duration
1640	9.28866	7.74238	16.3147	12.9267																					340	200											dTmeA Wortmannin
1660			12.0458	17.4668			Start of	45	46	56	61	52	18	54	61	35	55	64	53	42	59	40	51	22													Recruitment
1680			19.3577	18.4216			Invasion	46	47	57	62	53	19	55	62	35	56	65	54	43	60	41	52	23													20	7.0667
1700			8.26094	17.0937				47	48	58	63	54	20	56	63	36	57	66	55	44	61	42	53	24	29	42											40	29.8251			20.9038
1720			18.6015	17.976				48	49	59	64	55	21	57	64	37	58	67	56	45	62	43	54	25	30	43											60	53.7001			35.6045			31.4736
1740				18.7227				49	50	60	65	56	22	58	65	38	59	68	57	46	63	44	55	26	31	44											80	56.633	7.72812	22.407	48.9595	16.0696	12.1836	37.9225	16.2982	11.6646	36.9806	-2.09185	-4.85827
1760				20.9305				49	51	61	66	57	23	59	66	39	60	69	58	47	64	45	56	27	32	45											100	79.525	28.7641	40.5614	66.6182	34.7761	30.8163	39.1426	33.3052	33.3261	66.4656	16.3696	19.4778
1780				19.44				50	52	62	67	57	24	60	67	40	61	70	59	48	65	46	57	28	33	46											120	93.3487	65.8764	63.3939	76.6163	72.9372	50.3219	49.6564	58.1707	67.777	74.8803	62.8911	76.8605
1800				18.7002				51	53	63	68	58	25	61	68	41	62	71	60	49	66	47	58	29	34	47											140	100	98.3392	100	98.6085	99.9162	100	100	100	100	100	100	100
1820				20.905				52	54	64	69	59	26	62	69	42	63	72	61	50	67	48	59	30	35	48
				19.6872				53	55	65	70	60	27	63	70	42	64	73	62	51	68	49	60	31	36	49												0.581044	1.21758	1.06563	0.774126	1.12352	1.24142	1	1.17336	1.18074	0.75296	1.40885	1.36988
				19.7582				54	56	66	71	61	28	64	71	43	65		63	52	69	50	61	31	37	50
				20.8517				55		67	72	62	29	65	72	43	66		64	53	71	51	62	32	38	51
				20.8888						68	73	63	30	66	73	44	67		65	54	72	52	63	33	39	52
										69	74	64	31	67	73	44	68		66	55		53	64	34	40												Turnover
										70	75	65	32	68	74	45	69		67	56		54	65	35	41												20	98.062	100	100	100	100	100	100	100	100	100	100	100
										71	76	66	33	69	74	45	70		68	57		55	66	36	42												40	67.9356	87.3958	75.1458	72.7958	82.346	71.0099	91.9619	82.6803	75.3119	85.4739	69.2812	46.9178
										72	77	67	34	70	75	46	71		69	58			67	37	43												60	46.0238	76.7184	56.0714	36.8804	51.5008	48.7779	62.4172	64.1177	58.0885	57.2751	24.7562	23.068
										73	78	68	35	71	75	46	72		69				68	38	44												80	38.8489	67.0455	51.0118	21.3259	42.0522	39.5715	56.6206	49.4043	41.938	18.2886	19.8118	-5.16512
										74	79	68		72	76	47	73		70				69	39	45												100		56.7192	38.9004	0.263758	25.9482			39.6039		-1.94564	7.41425
										75	80	69		73	76	47	74		71				70	40	46												120				-12.0152
										76	81	70		74	77	48	75						71	41													140
											82	71			77	48								42
											83	72			78	49								43														1.17574	0.634088	0.983183	1.62739	1.24557	1.19701	1	0.996004	1.10153	1.57781	1.74921	1.92026
											84				79	49
											85				79	50
											86				80
							End of								81
							Invasion								82
							dTmeA Mock
							Internalization	220	160	320	260	340	280	240	300	160	240	260	220	240	200	240	240	160
							Duration
																									200	180	200	280	220	240	280	300	340	220
							Start of	6	7	14	15	26	19	26	12	42	9	17	8	3	14	18	9	30
							Invasion	7	8	15	16	27	20	27	13	43	10	18	9	4	15	19	10	31
								8	9	16	17	28	21	28	14	44	11	19	10	5	16	20	11	32	23	14	32	9	23	12	58	10	28	75
								9	10	17	18	29	22	29	15	45	12	20	11	6	17	21	12	33	24	15	33	10	24	13	59	11	29	76
								10	11	18	19	30	23	30	16	46	13	21	12	7	18	22	13	34	25	16	34	11	25	14	60	12	30	77
								11	12	19	20	31	24	31	17	47	14	22	13	8	19	23	14	35	26	17	35	12	26	15	61	13	31	78
								12	13	20	21	32	25	32	18	48	15	23	14	9	20	24	15	36	27	18	36	13	27	16	62	14	32	79
								13	14	21	22	33	26	33	19	49	16	24	15	10	21	25	16	37	28	19	37	14	28	17	63	15	33	80
								14	15	22	23	34	27	34	20	50	17	25	16	11	22	26	17	28	29	20	38	15	29	18	64	16	34	81
								15		23	24	35	28	35	21		18	26	17	12	23	27	18		30	21	39	16	30	19	65	17	35	82
								16		24	25	36	29	36	22		19	27	18	12	24	28	19		31	22	40	17	31	20	66	18	36	83
								17		25	26	37	30	37	23		20	29	19	13		29	20		32	23	41	18	32	21	67	19	37	84
										26	27	38	31	38	24		21	30		14		30	21		33		42	19	33	22	68	20	38	85
										27	28	39	32		25					15								20	34	23	69	21	39	86
										28		40	33		26													21		24	70	22	40
										29		41			26													22			71	23	41
							End of			30		42			27													23			72	24	42
							Invasion					43																				25	43
																																	44
																																	45
							dTmeA Wortmannin
							Internalization	240	260	200	340	340	220	260	240	240	460	360	260	140	260	200	240	240
							Duration
																									300	380	200	320	260	260	320	360	200
							Start of	6	11	34	14	3	60	23	66	30	39	15	6	34	27	15	11	24
							Invasion	7	12	35	15	4	61	24	67	31	39	16	7	35	28	16	12	25
								8	13	36	16	5	62	25	68	32	40	17	8	36	28	17	13	26	15	66	41	10	63	75	35	10	20
								9	14	37	17	6	63	26	69	33	40	18	9	37	29	18	14	27	16	67	42	11	64	76	36	11	21
								10	15	38	18	7	64	27	70	34	40	19	10	38	29	19	15	28	17	68	43	12	65	77	37	12	22
								11	16	39	19	8	65	28	71	35	41	20	11	39	30	20	16	29	18	69	44	12	66	78	38	13	23
								12	17	40	20	9	66	29	72	36	41	21	12	39	30	21	17	30	19	70	45	13	67	79	39	14	24
								18	18	41	21	10	67	30	73	37	42	22	13	40	31	22	18	31	20	71	46	13	68	80	40	15	25
									19	42	21	11	68	31	74	38	42	23	14	41	32	23	19	32	21	72	47	14	69	81	41	16	26
									20	43	22	12	69	32	75	39	43	24	15	41	33	24	20	33	22	73	48	14	70	82	42	17	27
									21	44	22	13	70	33	76	40	44	25	16		33	25	21	34	23	74	49	15	71	83	43	18	28
									22		23	14	71	34	77	41	44	26	17		34		21	35	30	75	50	16	72	84	44	19	30
									23		24	15		35	78	42	45	27	18		35		22	36		76	51	17	73	85	45	20
									24		25	16		36			45	28	19		36		23			77		18	74	86	46	21
											26	17					46	29			37					78		19	75	87	47	22
											27	18					46	30			38					79		20	76	88	48	23
											28	19					47	31			39					81		21			49	24
											29	20					48	32			40					82		22			50	25
											30						49	33								83		22			51	26
											31						50									84		23				27
							End of										51									85		24				28
							Invasion										52											24
																	53											25
																	53											26
																	53
																	54
																	55
																	55
																	56
																	56
																	57
																	57
																	58
																	58
																	59
																	59
																	60
																	60
																	61
																	61
																	62
[truncated: 19 more columns]
