# Supplementary material for: Dynamin-dependent entry of Chlamydia trachomatis is sequentially regulated by the effectors TarP and TmeA
Source: Nat Commun. 2024 Jun 10;15:4926. doi: 10.1038/s41467-024-49350-6 (PMC11164928; doi:10.1038/s41467-024-49350-6)
Supplement: Supplementary file 12 — Source data [file 41467_2024_49350_MOESM12_ESM.zip › Figure 5 Source Data.xlsx]

## Sheet: Sheet1
Figure 5A - Invasion Efficiency
Wild-type	Mock				ΔTmeA	Mock				ΔTarP	Mock				DKO	Mock
In/Out	Out	%Inv Eff			In/Out	Out	%Inv Eff			In/Out	Out	%Inv Eff			In/Out	Out	%Inv Eff
42	9	78.5714			45	21	53.3333			46	23	50			39	27	30.7692
57	13	77.193			48	22	54.1667			28	17	39.2857			34	22	35.2941
39	9	76.9231			52	25	51.9231			23	14	39.1304			33	23	30.303
77	15	80.5195			35	18	48.5714			42	22	47.619			83	56	32.5301
78	20	74.359			27	13	51.8518			52	27	48.0769			58	39	32.7586
64	17	73.4375			38	20	47.3684			64	38	40.625			70	40	42.8571
47	11	76.5957			74	37	50			99	53	46.4646			43	26	39.5349
57	14	75.4386			34	18	47.0588			46	28	39.1304			84	50	40.4762
56	13	76.7857			80	42	47.5			48	26	45.8333			47	28	40.4255
99	21	78.7879			68	37	45.5882			74	38	48.6486			98	56	42.8571
73	18	75.3425			33	18	45.4545			71	40	43.662			49	29	40.8163
35	5	85.7143			41	20	51.2195			51	25	50.9804			42	25	40.4762
53	14	73.5849			67	36	46.2687			61	34	44.2623			48	32	33.3333
44	9	79.5455			47	26	44.6808			36	20	44.4444			48	33	31.25
73	17	76.7123			46	26	43.4783			61	38	37.7049			57	36	36.8421
894	205	77.0694			735	379	48.4354			802	443	44.7631			833	522	37.3349
		3.11637					3.32638					4.34448					4.59232
Wild type	Ryngo				dTmeA	Ryngo				dTarP	Ryngo				DKO	Ryngo
In/Out	Out	%Inv Eff			In/Out	Out	%Inv Eff			In/Out	Out	%Inv Eff			In/Out	Out	%Inv Eff
56	16	71.4286			44	9	79.5455			43	20	53.4884			62	40	35.4839
30	10	66.6667			38	11	71.0526			38	17	55.2632			61	35	42.623
44	13	70.4545			32	7	78.125			28	14	50			77	46	40.2597
38	15	60.5263			28	9	67.8571			24	10	58.3333			98	50	48.9796
49	18	63.2653			30	11	63.3333			32	18	43.75			58	37	36.2069
30	14	53.3333			67	22	67.1642			46	19	58.6957			31	18	41.9355
41	19	53.6585			81	30	62.963			44	18	59.0909			43	25	41.8605
44	14	68.1818			92	21	77.1739			69	31	55.0725			40	22	45
39	16	58.9744			112	26	76.7857			52	24	53.8462			63	33	47.619
39	19	51.2821			94	27	71.2766			71	34	52.1127			40	24	40
33	14	57.5758			34	13	61.7647			24	11	54.1667
23	11	52.1739			38	14	63.1579			42	19	54.7619
38	14	63.1579			37	10	72.973			49	25	48.9796
30	12	60			63	18	71.4286			36	19	47.2222
28	10	64.2857			55	17	69.0909			50	16	68
562	215	61.7438			845	245	71.0059			648	295	54.4753			573	330	42.4084
		6.57095					5.91251					5.74229					4.38113
Figure 5D - Recruitment curves							Figure 5F - Internalization duration
							CTRL2 wild type Mock
	CTL2WT	CTL2WT	ΔTmeA	ΔTmeA			Internalization	220	240	160	100	160	140	180	280	120	240	180	220	80	160	100	300	120	280
	Mock	Ryngo	Mock	Ryngo			Duration
20	7.7442	10.656	9.25556	8.49225
40	7.99968	10.1872	9.20441	9.14585			Start of	29	62	23	63	36	64	76	22	18	36	50	20	3	4	62	25	53	66
60	8.01162	9.73229	9.05034	8.04632			Invasion	30	63	24	64	37	65	77	23	19	37	51	21	4	5	63	26	54	67
80	8.67316	10.6103	10.0519	7.79103				31	64	25	65	38	66	77	24	20	38	52	21	5	6	64	27	55	68
100	8.49798	10.5688	8.80981	7.01419				32	65	26	66	39	67	78	25	20	39	53	22	6	7	65	28	56	69
120	11.1406	10.0045	8.73337	7.73025				33	66	27	67	40	68	79	26	21	40	54	23	7	8	66	29	56	70
140	11.8063	10.6375	9.9261	8.86979				34	67	28	68	41	69	79	27	21	41	55	24		9	67	30	57	71
160	11.9027	11.8567	9.36229	7.40405				35	68	29		42	69	80	28	22	42	56	25		10		31	57	72
180	12.5614	11.4066	7.05488	8.00825				36	69	30		43	70	80	29	22	43	57	26		11		32	58	73
200	14.2673	11.5712	7.68745	8.17658				37	70	31		44	71	81	30	23	44	58	27		12		33	58	74
220	13.1043	12.5546	7.12683	8.78967				38	71					81	31	23	45	59	28				34	59	75
240	13.0834	13.2947	8.55476	10.001				39	72					82	31	24	46		29				35		76
260	14.2246	13.1689	9.81935	10.2578				40	73					83	32		47		30				36		77
280	14.4032	15.3038	10.3083	12.0838					74					84	32		48		31				37		78
300	16.7171	17.7373	12.6828	13.058										85	33								38		79
320	21.2405	20.7431	17.2253	15.9036											33								39		80
340	26.7997	25.826	23.9319	23.1815											34								40
360	36.1238	33.841	48.5997	39.013			End of								35
380	49.2247	47.0007	100.549	63.4647			Invasion								36
400	70.6139	57.3712	84.7226	88.37
420	93.939	67.0871	51.4018	93.5801
440	93.2362	72.9163	30.566	85.4132			CTRL2 wild type Ryngo
460	78.2992	81.1554	23.6797	74.1809			Internalization	380	220	360	480	260	300	360	560	340	220	400	420	300	360	360	240	420	340	460	300	360	360	760	360	680	320	400	560	340	400	240
480	62.2843	78.5072	20.1973	65.8621			Duration
500	54.8614	74.1297	17.665	58.4349
520	47.3066	71.1845	17.0799	50.567			Start of	59	48	41	34	14	16	44	20	29	59	27	44	31	43	47	43	41	28	60	51	29	68	31	24	5	65	60	51	58	10	69
540	45.6337	67.9486	15.6414	46.5059			Invasion	60	49	42	35	15	17	46	21	30	60	28	45	32	44	48	44	41	29	61	52	30	69	32	25	6	66	60	52	59	11	70
560	38.4347	63.5409	15.3651	42.6148				61	50	43	36	16	18	47	22	31	61	29	46	33	44	49	45	42	30	62	53	31	70	33	26	7	66	61	53	60	12	71
580	35.5216	60.5598	12.9958	40.0149				62	51	44	37	16	19	48	23	32	62	30	47	34	45	50	46	42	31	63	54	32	71	34	27	8	67	62	54	61	13	72
600	34.1233	56.0818	13.3034	37.1781				63	52	45	38	17	20	49	24	33	63	31	48	35	46	51	47	43	32	64	55	33	72	35	28	9	67	63	55	62	14	73
620	31.0905	56.3252	12.1574	35.7725				64	53	46	39	17	21	50	25	34	64	32	49	36	47	52	48	43	33	65	56	34	72	36	29	9	68	64	56	63	15	74
640	35.4994	55.6077	10.157	34.4014				65	54	47	40	18	22	51	26	35	65	33	50	37	48	53	48	44	34	66	57	35	73	37	30	10	68	65	57	64	16	75
660	33.3857	54.7862	12.2346	32.8263				66	55	48	41	18	23	52	27	36	66	34	51	38	49	54	49	44	35	67	58	36	73	38	31	11	69	66	58	65	17	76
680	29.9593	56.1363	13.3223	32.2837				67	56	49	42	19	24	53	28	37	67	35	52	39	50	55	50	45	36	68	59	37	74	39	32	12	70	67	59	66	18	77
700	29.0313	54.3914	13.7118	30.8324				68	57	50	43	19	25	54	29	38	68	36	53	40	51	56	50	45	37	69	60	38	74	40	33	13	71	68	60	67	19	78
720	30.0084	50.623	13.043	30.277				69	58	51	44	20	26	55	30	39	69	37	54	41	52	56	51	46	38	70	61	39	75	41	34	14	72	69	61	68	20	79
740	23.5625	49.4361	12.5528	29.067				70	59	52	45	21	27	56	31	40	70	38	55	42	53	57	51	46	39	71	62	40	75	42	35	15	73	70	62	69	21	80
760	24.4994	48.1789	11.3402	27.9228				71		53	46	22	28	57	32	41		38	56	43	54	57	52	47	40	72	63	41	76	43	36	16	74	71	63	70	22	81
780	22.0953	46.6246	11.2324	26.039				72		54	47	22	29	58	33	42		39	57	44	55	58	52	47	41	73	64	42	76	44	37	17	75	72	64	71	23
800	21.0179	44.5593	11.784	25.9379				73		55	48	23	30	59	34	43		40	58	45	56	58	53	48	42	74	65	43	77	45	38	17	76	73	65	72	24
820	21.1986	45.0425	12.5271	25.303				74		56	49	23	31	60	35	44		41	59	46	57	59	54	48	43	75	66	44	77	46	39	18	77	74	66	73	25
840	22.6249	45.4757	9.85204	23.881				75		57	50	24		61	36	45		42	60		58	59	55	49	44	76		45	78	47	40	19	78	75	67	74	26
860	20.2343	46.3089	10.4772	23.3258				76		58	51	25		62	37	46		43	61		59	60		50	45	77		46	78	48	41	20	79	76	68	75	27
880	21.7111	45.8769	10.3577	22.8968				77		59	52	25			38			44	62		60	60		50		78		47	79	49	42	21	80	77	69		28
900	19.3198	44.8317	11.2488	21.7447				78			53	26			39			45	63		61	61		51		79			79	50		22	81	78	70		29
920	18.5934	43.2329	10.3022	20.7196							54	27			40			46	64			62		51		80			80	51		23		79	71		30
940	17.3728	40.8954	11.3226	19.6932							55				41			47	65			63		52		81			80	52		24		80	72
960	15.8335	45.0005	12.1987	19.3154							56				42							63		52		82			81	53		25			73
980	18.3893	41.5095	10.1638	18.6826							57				43							64		53		83			81	54		26			74
1000	17.8304	39.5992	10.7857	18.2744							58				44							64		54					82	55		27			75
1020	18.1936	39.4473	11.432	17.424											45							65		55					82	56		28			76
1040	16.7725	38.5564	10.8703	17.1902											46							65		55					83	57		29			77
1060	15.3549	32.7894	10.5708	17.5887											47									56					83	58		30			78
1080	13.8313	33.5873	10.0365	17.28											48									57					84	59		31			79
1100	14.8457	33.2717	9.99143	17.8812																				58					84	60		32
1120	14.7597	29.6522	9.30764	17.9677																				59					85	61		33
1140	14.9664	29.2272	10.5631	19.294																				60					85	62		34
1160	16.8708	31.5577	10.1009	17.8372																				61					86	63		35
1180	15.6984	34.6306	11.1114	18.2675																				62						64		36
1200	14.3275	32.7646	11.4347	17.0176																										65		37
1220	13.6537	31.5706	12.0379	16.0959																										66		38
1240	13.6244	32.0242	9.98757	15.0259			End of																							67		39
1260	11.9323	34.5212	9.51344	15.6615			Invasion																							68
1280	12.8878	32.9734	10.2234	15.4073																										69
1300	12.0041	32.1451	10.7219	16.1014
1320	9.11358	38.318	11.7584	16.2337			CTRL2 dTmeA Mock
1340	11.5007	33.9504	16.8979	16.9955			Internalization	340	180	260	260	260	260	300	240	220	200	140	220	120	260	220	260	420	280	300
1360	10.6891	34.3984	16.6783	16.1467			Duration
1380	9.9489	32.8616	15.6945	15.5021
1400	9.9091	33.3293	15.5738	15.9881			Start of	10	40	10	17	7	4	12	17	6	25	32	33	56	52	18	12	20	41	66
1420	11.3993	30.5646	16.7944	16.0557			Invasion	11	41	11	18	8	5	13	18	7	26	33	34	57	53	19	13	21	42	67
1440	12.3059	30.6058	16.5273	15.7674				12	42	12	19	9	6	14	19	8	27	34	35	58	54	20	14	22	43	68
1460	9.91574	33.5414	18.3093	15.5375				13	43	13	20	10	7	15	20	9	28	35	36	59	55	21	15	23	44	69
1480	10.4708	47.2194	18.859	15.6899				14	44	14	21	11	8	16	21	10	35	36	37	62	56	22	16	24	45	70
1500	12.7821	46.5327	18.6192	14.7992				15	45	15	22	12	9	17	22	11		37	38		57	23	17	25	46	71
1520	6.88021	49.8546	16.9279	15.1678				16	46	16	23	13	10	18	23	12		38	39		58	24	18	26	47	72
1540	6.41681	46.5887	16.3663	15.3085				17	47	17	24	14	11	19	24	13		39	40		59	25	19	27	48	73
1560	11.3188	45.9869	15.9648	16.2888				18	48	18	25	15	12	20	25	14			41		60	26	20	28	49	74
1580	9.28866	47.4039	16.8704	16.5501				19	49	19	26	16	12	21	26	15			44		61	27	21	29	50	75
1600			17.437	15.7035				20		20	27	17	13	22	27	16					65	28	22	30	51	76
1620			17.0542	16.3845				21		21	29	18	14	23	28	17						29	23	31	52	77
1640			18.9312	15.7737				22		22	30	19	15	24	29								24	32	53	78
1660			18.5627	15.6429				23		23		20	16	25									25	33	54	79
1680			17.5418	15.8789				24					17	26										34	55	80
1700			17.4697	16.5295				25						27										35		81
1720			18.0934					26																36
1740			16.9966					26																37
1760			5					27																38
1780			5																					39
1800			5				End of																	40
1820							Invasion																	41
							CTRL2 dTmeA Ryngo
							Internalization	160	440	220	300	220	440	240	320	260	200	200	300	360	300	240	260	360	400	440	380	160	260	280	300	300	300	240	240	280	140	420	220
							Duration
							Start of	30	6	7	20	34	14	10	4	11	13	20	20	11	28	12	42	26	2	17	12	30	50	9	24	14	9	6	6	24	20	6	7
							Invasion	31	7	7	21	35	15	11	5	12	14	21	21	12	29	13	43	27	3	18	13	31	51	10	25	15	10	7	7	24	22	7	8
								32	8	8	22	36	16	12	6	13	15	22	22	13	30	14	44	28	4	19	14	32	52	11	26	16	11	8	8	25	23	8	9
								33	9	8	23	37	17	13	7	14	16	23	23	14	31	15	45	29	5	20	15	33	53	12	27	17	12	9	9	25	24	9	10
								34	10	9	24	38	18	14	8	15	17	24	24	15	32	16	46	30	6	21	16	34	54	13	28	18	13	10	10	26	27	10	11
								35	11	9	24	39	19	15	9	16	18	25	25	16	33	18	47	31	7	22	17	35	55	14	29	19	14	11	11	26		11	12
								36	12	10	25	40	20	16	10	17	19	26	26	17	34	19	48	32	8	23	18	36	56	15	30	20	15	12	12	27		12	14
								37	13	11	26	41	21	17	11	18	20	27	27	18	35	24	49	33	9	24	19	37	57	16	31	21	16	18	18	27		13	15
								38	14	12	27	42	22	18	12	19	21	28	28	19	36		50	34	10	25	20	38	58	17	32	22	17			28		14	18
									15	13	27	43	23	19	13	20	22	30	29	20	37		51	35	11	26	21		59	18	33	23	18			28		15
									16	13	28	44	24	20	14	21	23		30	21	38		52	36	12	27	22		60	19	34	24	19			29		16
									17	14	29	45	25	21	15	22			31	22	39		53	37	13	28	23		61	20	35	25	20			29		17
									18	14	30		26	22	16	23			32	23	40		55	39	14	29	24		62	21	36	26	21			30		18
									19	15	31		26		17	24			33	24	41			43	15	30	25		63	22	37	27	22			31		19
									20	15	32		27		18				34	25	43			44	16	31	27			23	38	28	24			32		20
									21	16	33		28		19				35	26					17	32	29				39	29				32		21
									22	17	34		29		20					27					18	33	30									34		22
									23	18	34		30							28					19	34	31									36		23
									24		35		31							29					21	35										36		24
									25				32							29					22	36										37		25
									26				33													37										38		26
									27				34													38												27
							End of		28				35													39
							Invasion						36
Figure 5G, H - Recruitment/Turnover rates
Wild type	Mock
Recruitment
	A	B	C	D	E	F	A	B	C	D	E	A	B	C	D	E	F	G
20	26.4412	28.0312		20.0583			70.4028			15.3008	15.4534			8.33813
40	43.5182	48.448		33.341		52.1219	80.3929	18.7419	33.4382	29.0536	29.8999	49.6683	3.82579	20.0498			17.7738	27.1122
60	58.3365	59.5994	41.8539	54.5073	28.7017	66.9962	86.2148	51.5576	50.3164	66.0176	46.5813	74.8127	9.22404	40.0942	36.7166	46.5984	42.5129	41.5569
80	69.6064	82.9922	64.0535	60.1652	37.9692	76.9825	85.48	71.1153	77.575	84.9189	55.125	75.5911	94.5584	70.1131	60.8879	73.2512	84.8495	70.8691
100	77.3485	100	100	70.3396	91.2612	100	100	100	96.9158	99.8501	92.1084	100	100	92.1878	100	97.6322	99.5993	100
	0.639514	0.892409	1.45365	0.636934	1.56399	0.768103	0.321408	1.31666	1.08846	1.12482	0.892675	0.758868	1.86929	1.08881	1.58208	1.27585	1.43907	1.23988
Turnover
	A	B	C	D	E	F	A	B	C	D	E	A	B	C	D	E	F	G
20	85.1519	100	100	100	98.0979	99.189	100	100	98.8982	100	100	100	100	100	100	100	99.5993	100
40	75.749	77.5973	89.3548	85.1862	84.8861	46.6281	96.8399	92.0298	81.1525	78.1737	73.9566	60.0453	77.5134	50.1102	82.9761	82.1888	78.6684	59.9239
60	36.7958	61.6949	55.2384	69.3303	69.6086	26.793	95.5361	67.2599	63.5909	43.6907	54.1241	20.913	51.4558	41.9864	62.6463	73.1702	38.4647	47.7678
80	21.4021	40.6964	38.284	67.3014	43.6025	18.2492	90.1504	58.3447	53.0714	24.0915	54.9636	2.79614	53.6127	30.497	37.8991	65.3245	11.8582	22.7867
100	7.65309			56.1458	32.2779					14.4099	37.4736	-11.6344	37.9572	14.1864		64.5109	-18.342
120				44.571												61.0588
140																53.2567
160																45.4942
	1.04672	0.969066	1.09632	0.523278	0.864618	1.31327	0.154263	0.748678	0.775211	1.12631	0.720229	1.40259	0.739931	0.956202	1.03316	0.335327	1.51346	1.21898
Wild type	Ryngo
Recruitment
	A	B	C	D	E	F	G	H	J	K	A	B	C	D	E	A	B	C	D	E	F	A	B	C	D	E	F	G	H	I	J
20																									-7.16786
40																									10.6634
60										11.7516															33.9437
80							45.7214			30.8527			39.7177	27.7802	22.0672	34.2196		45.5632							57.9321
100	56.5001		33.0051			21.6969	60.4262			55.1545	-1.77144		47.3777	39.2875	31.828	36.7578		51.8672		27.2133	55.4677			3.87529	52.4447	-0.790591	14.2612		9.34099
120	68.1936	18.2923	44.5745	14.3796	46.102	45.5124	62.326	48.6276		65.9337	26.2223	49.1984	47.8907	56.842	50.9679	40.7882	52.7602	59.4363	50.1257	33.5823	61.7324	2.16159	47.3339	18.5033	55.3954	18.7	31.9732	41.2122	31.3907	1.40099	29.5656
140	72.6357	25.6631	66.6379	24.4992	49.502	60.6491	69.6289	55.0484	38.0356	63.7274	44.1353	64.2793	62.6775	77.8369	56.3551	47.743	55.2286	59.7006	63.7429	51.0017	69.2375	10.1088	53.6973	50.9218		30.8745	39.8306	50.377	56.0277	38.6464	49.5229
160	82.8289	43.2109	69.7416	37.449	77.1125	81.0265	76.9319	76.6195	64.7388	86.8072	77.879	72.7932	63.8888	85.2475	68.7308	49.2733	60.1639	61.3079	78.37	50.8907	70.5301	44.3412	72.8139	60.4562	92.5029	51.1785	67.7518	63.5939	83.8926	56.3136	61.3621
180	100	67.4041	92.2699	46.2588	100	100	88.4524	100	100	100	100	99.8495	70.391	97.4824	95.727	56.0327	63.9941	71.3445	85.1364	56.9977	79.0758	100	89.1012	94.1882	100	100	89.9243	79.1137	100	89.8799	100
	0.508176	0.824416	0.718483	0.542936	0.946522	0.960602	0.386393	0.878441	1.54911	0.687906	1.276	0.802336	0.310981	0.724837	0.691993	0.219381	0.193185	0.22499	0.598295	0.384385	0.28007	1.63874	0.722093	1.11289	0.633058	1.1703	0.935525	0.634607	1.1691	1.41552	1.11571
Turnover
	A	B	C	D	E	F	G	H	J	K	A	B	C	D	E	A	B	C	D	E	F	A	B	C	D	E	F	G	H	I	J
20	100	100	100	100	100	100	100	100	77.5994	100	100	100	100	100	100	100	100	100	100	85.3773	100	89.1088	100	100	100	100	100	100	100	100	100
40	88.5281	75.802	63.5665	79.1133	69.5732	86.9142	99.5812	69.2571	74.3497	97.0424	61.9316	65.626	94.6639	86.9859	81.6295	97.7009	97.8947	89.264	91.6326	77.3588	92.8979	82.9042	97.8413	99.1812	90.8537	86.0111	92.6276	88.5306	60.7326	89.4336	67.095
60	64.0307	51.4757	53.5606	65.1461	33.1018	71.3705	94.956	35.4562	70.6897	84.2575	50.7015	69.2992	85.188	80.4852	89.4448	93.0674	98.6683	85.2233	83.7919	79.2901	93.0121	75.7118	90.689	84.8348	84.2741	60.3342	84.9492	77.8038	49.0624	68.0707	69.7426
80	48.9689		43.8932	37.0668	25.7673	56.0706	91.3061	36.0203	58.9605	83.7185	75.4688	39.4656	83.6953	73.187	79.5208	89.6701	92.6332	83.3196	84.6584	76.9969	96.0233	68.3922	88.3805	83.3503	84.533	43.8847	65.1307	70.1405	34.2097	57.7091	60.5761
100	30.9342		39.0745	24.1108		50.5213	87.2025	40.8357	56.784	31.7077	80.6883	29.1533	50.508	63.4801	64.6849	87.7155	95.4238	86.4475	84.8731	79.2963	98.3767	55.3479	63.656	78.5185	82.2393	31.9294	50.7465	78.4438	18.606		26.0497
120				23.7732		41.6892		34.9859	49.4185	17.0259	46.3625	15.9386	44.7256	45.8272	53.4091	84.224	93.7636	86.9003	75.0431	80.4867	94.5083	42.4997	55.6262	66.7174	64.8001	23.4398	57.3836	79.0123	2.28892
140				-2.98874		34.669		27.8331	49.0171		19.1619			42.7365	48.5558	75.9459	92.1538	87.1741	72.584	76.5417	91.9369		47.9769	56.1581	47.488	12.9471	48.2216	72.1798
160																78.2399	90.9427	87.4503	72.4407	73.7971	86.6211			60.9229	27.4913		42.8833	56.3677
180																	93.3745	76.3259	71.2771	71.4475				50.4642			34.7828	51.6193
200																	87.5326		71.4358								33.516	28.2222
220																			66.1695								17.6894
240																			65.9027
260																			62.7942
	0.888454	1.21311	0.707622	0.822646	1.29585	0.548736	0.16935	0.499399	0.266991	0.873448	0.435117	0.79937	0.586189	0.48413	0.420596	0.172369	0.0562346	0.0772123	0.13512	0.0570096	0.0545329	0.461477	0.477736	0.322421	0.467325	0.740547	0.384327	0.304507	0.899697	0.741178	0.772098
dTmeA	Mock
Recruitment
	A	B	C	D	E	F	G	H	A	B	C	D	E	F	A	B	C	D	E
20			-4.75205				18.1907		4.68683										7.99375
40			30.1579		11.761		38.2596	1.87535	19.1432	9.85465		4.0192	18.9918		14.2391	22.3944	5.11285		16.8096
60	-1.42526	6.7012	56.3369	8.46022	24.7747	-0.761159	47.3882	5.19404	42.6883	25.6495	20.4082	12.7982	29.089	32.1275	50.3884	41.0711	35.6988	16.4701	31.402
80	3.12121	25.1547	59.1685	27.7909	60.0683	64.506	40.5533	30.8297	79.4162	59.1483	82.3782	61.3599	57.36	91.0164	96.2054	94.0597	66.9741	23.579	87.7586
100	100	100	100	100	100	100	100	100	100	100	100	100	100	100	100	100	100	100	100
	2.53563	2.33247	1.19257	2.28849	1.50005	2.51903	0.829562	1.60005	1.2545	1.51967	1.98979	1.68252	1.35648	1.69681	1.5155	1.42903	1.57968	2.08825	1.27481
Turnover
	A	B	C	D	E	F	G	H	A	B	C	D	E	F	A	B	C	D	E
20	100	100	100	100	100	100	100	100	100	100	100	100	100	100	100	100	100	100	100
40	69.2324	54.6096	58.7773	74	59.1225	67.9582	61.4569	75.1278	76.9738	54.1533	71.5282	86.2869	97.7201	73.5703	70.9512	55.5343	76.1783	84.7555	71.2221
60	25.0219	33.9893	23.9123	43.5461	33.0636	34.9942	22.0768	43.842	37.238	40.5374	13.6516	51.2889	53.1527	48.9189	45.3469	21.222	48.5439	38.1264	33.74
80	13.7066	16.7208	16.7952	29.6778	16.8996	11.651	12.6331	30.3087	21.2734	30.9354	1.11905	17.7783	34.0058	25.5347	36.9603	11.3776	32.5071	18.5125
100		1.44409					5.75491		13.5911				21.091		22.7086		12.2569
120															16.338
	1.51545	1.175	1.4224	1.2071	1.3768	1.49005	1.18657	1.2018	1.14259	1.10405	1.7726	1.40832	1.10766	1.24024	0.816321	1.5009	1.09579	1.45546	1.6565
dTmeA	Ryngo
Recruitment
	A	B	C	D	E	F	G	H	I	J	K	L	M	N	A	B	C	D	E	F	G	H	I	J	K	A	B	C	D	E	F
60						4.60369				3.34199															16.3389
80		-4.03033		62.0819		11.0717				14.4112				13.3674						6.15653	3.67023			8.6184	26.8113
100		6.74328	22.7132	74.6173		27.187		25.6918		31.6428				23.9211	3.99356	14.2389	11.7361	9.14503		16.015	17.2415			22.0127	42.4495			22.0499	28.4435	6.43151	2.7789
120	-4.03994	22.3525	37.0757	87.9947	77.7593	35.3935	-1.97059	38.6696	12.0725	48.8744	22.1904	4.89237	18.66	35.0712	20.1747	27.2752	27.8569	31.3533		35.7066	34.5705	20.1412	7.19157	34.4337	57.1444	11.8806	28.2295	35.4263	37.5326	16.2399	19.1019
140	0.29528	35.4567	67.5375	95.4595	86.7403	61.7028	26.6749	50.0194	41.1806	65.3728	33.6745	26.1776	21.7138	52.8157	35.1456	45.1229	51.6567	55.2041	33.7284	49.8837	49.6949	20.4002	14.54	55.51	70.5569	23.7145	45.2849	41.6797	65.1793	31.2067	33.4333
160	38.2891	64.8884	92.7026	94.8095	93.9659	88.012	42.7318	74.3194	96.2822	76.9158	79.4478	74.3664	35.7625	65.9605	52.6751	71.7463	75.8879	76.333	29.741	64.8148	84.8823	53.4404	38.2665	66.9908	68.4431	78.2763	77.2627	65.7322	90.2269	76.6752	56.3931
180	100	100	100	100	100	100	100	100	100	86.5642	100	100	92.7716	100	100	100	100	100	100	100	100	92.5029	100	100	100	100	100	100	100	100	100
	1.75057	1.01099	1.051	0.368045	0.369738	0.847474	1.60984	0.921331	1.59442	0.729296	1.39601	1.66756	1.18192	0.824322	1.12257	1.07997	1.12279	1.13345	1.65679	0.899705	0.999565	1.25063	1.51076	0.875598	0.647061	1.5946	1.23645	0.93103	0.979036	1.23786	1.15867
Turnover
	A	B	C	D	E	F	G	H	I	J	K	L	M	N	A	B	C	D	E	F	G	H	I	J	K	A	B	C	D	E	F
20	95.8177	100	100	100	98.8065	100	100	100	79.4363	92.8878	92.797	99.4052	100	96.8711	100	100	100	100	91.7883	100	100	100	100	100	100	100	100	100	100	100	100
40	82.4408	90.0178	97.8939	92.2178	91.4224	83.033	84.9265	89.7779	76.0546	78.374	86.4555	84.9292	86.0744	82.6509	87.8055	80.4501	83.1052	81.3376	71.6191	85.499	86.9864	81.982	88.9234	77.2952	88.6852	96.6424	82.9551	77.2283	89.8953	78.8885	77.0749
60	66.9075	76.3918	87.7475	89.3324	87.8212	78.9683	75.4631	80.3721	71.6907	67.3415	72.3806	67.881	75.8866	70.4218	70.8521	55.3673	61.0599	61.8332	40.333	63.3605	77.5731	69.0833	65.038	60.4496	68.584	91.1219	53.4765	57.6965	88.3875	64.2459	67.0139
80	55.4839	67.1425	71.9636	80.3248	87.4453	68.8853	73.2344	67.4385	73.5075	52.5498	57.0364	55.7051	62.5131	54.2521	54.9481	37.4557	39.8186	44.056	21.5794	53.1941	67.5173	69.3732	50.3052	42.2057	52.559	70.1583	49.9774	50.7188	80.6382	48.8046	49.8219
100	45.6445	67.7275		79.6281	77.9307	61.9739	53.6629	58.4559	65.7109	29.8096	47.8292	37.8412	56.582	49.3686	33.9506	28.1977		29.7512		48.3779	46.0792	65.3511	34.7246	37.1865	42.919	65.0126	40.0966	39.3756	78.2906	37.7086	41.0006
120	34.861	60.6213		75.001	70.4681	56.1937	44.9022	52.579	62.1029		38.4817	27.6608	48.2737	39.439	18.4245					37.0075		48.8519	20.945			58.0473		29.9009	69.6738	34.3133	32.3919
140	23.9699	51.7747		71.4724	56.3248	47.0832	36.1415	42.989	56.0237					31.0919												53.7819		23.4371	72.0015	19.3735	21.9334
160		42.9281		65.878	52.5914		23.9246	35.5871	52.0929																	49.3937			60.5812	8.38256
180					45.0087				53.3229																				51.735
200									46.4106
	0.592797	0.379432	0.471278	0.229924	0.343045	0.409685	0.528397	0.462617	0.18497	0.759903	0.575428	0.73166	0.514975	0.544312	0.836209	0.932995	1.01295	0.888896	1.20957	0.62356	0.636553	0.436205	0.818006	0.803582	0.751442	0.400546	0.763923	0.611901	0.270615	0.618923	0.624248
