# Supplementary material for: Dynamin-dependent entry of Chlamydia trachomatis is sequentially regulated by the effectors TarP and TmeA
Source: Nat Commun. 2024 Jun 10;15:4926. doi: 10.1038/s41467-024-49350-6 (PMC11164928; doi:10.1038/s41467-024-49350-6)
Supplement: Supplementary file 12 — Source data [file 41467_2024_49350_MOESM12_ESM.zip › Figure 6 Source Data.xlsx]

## Sheet: Sheet1
Figure 6A - Recruitment curves							Figure 6B, C - Recruitment/Turnover rates
	Mock	Mock	Ryngo	Ryngo			Wild type	Mock
	WT	ΔTmeA	WT	ΔTmeA			Recruitment
20	7.76151	4.68349	10.3393	8.00775			20							32.1421
40	8.68494	3.84768	11.9348	6.32696			40					-7.81807		42.3022
60	10.383	3.47855	10.8565	6.5479			60					16.0089		61.0295							6.64903
80	9.68947	4.3496	9.59668	5.85257			80	-7.81001		5.7841		18.2927		70.5282							13.3653
100	8.80828	4.8752	10.0202	5.50393			100	12.7438		30.7233	7.71974	22.9778		74.443	-0.295094				8.20772		26.4463
120	10.2234	6.78081	11.0215	5.46401			120	51.316		45.4408	20.8579	30.0163	3.01912	71.4048	13.5224	3.1424		-0.334985	28.951	-3.35755	44.7449	4.29957	-3.96944				31.9314	6.77114
140	8.39378	6.24428	10.6376	5.30858			140	51.6242	33.4243	64.5832	36.132	37.153	33.3655	65.5979	45.3045	14.0156	1.45607	13.9631	62.8647	18.0775	57.4373	23.6745	36.2337	3.78326		26.3305	59.1113	28.2461
160	9.31988	6.13718	10.3632	5.49678			160	43.9413	64.0877	75.1361	46.2333	43.0609	40.8529	68.6319	56.3806	26.9365	17.4627	28.1058	64.6892	33.6051	78.7424	55.8514	69.7413	18.7872	27.9862	52.862	70.8301	44.6979
180	10.9505	8.14571	11.1802	8.46637			180	67.9338	75.0739	80.9048	71.1034	55.3638	68.6794	78.6647	77.6449	50.2487	70.7194	57.3316	70.9147	61.7147	96.4568	84.9972	77.7149	34.9261	57.3677	66.0599	93.382	61.463
200	11.6851	8.80059	12.0033	8.23286			200	100	97.5	100	100	100	100	100	100	100	100	100	98.7628	100	100	100	100	100	100	100	100	77.1055
220	11.7454	8.66783	12.412	8.42926
240	13.7343	9.43888	13.6446	11.4356				0.761492	1.01607	0.736975	0.888913	0.510874	1.14638	0.268316	1.00703	1.14974	1.74444	1.22019	0.829273	1.25176	0.737199	1.26362	1.2471	1.52395	1.80034	1.17103	0.852039	0.869428
260	14.6244	10.4631	15.1402	12.2038
280	15.0462	13.7997	17.4372	15.9211
300	21.415	19.6687	22.0265	21.9029			Turnover
320	28.3807	30.1463	29.0283	30.0179			20	100	100	100	100	100	100	93.0833	100	100	100	100	100	100	100	100	100	100	97.9099	100	100	91.775
340	41.1173	50.9343	37.7982	38.888			40	88.4718	79.0627	41.3352	53.0084	57.5076	85.5635	64.1223	92.2102	68.8075	75.3283	74.4891	65.2434	96.672	58.2234	59.6566	59.0519	82.1183	89.091	73.9635	86.1376	80.7796
360	60.5977	74.4501	51.0694	56.1877			60	49.4771	52.5641	23.3242	22.7292	13.9749	34.2615	37.7386	66.4683	52.8811	38.6213	47.9894	46.234	57.4224	29.3854	28.224	23.4433	69.0006	66.4481	53.0473	65.9619	74.7358
380	82.1973	100	65.0687	77.721			80	36.4838	46.5252	12.3276		-3.22421	12.5515		36.1909	38.6196	25.0217	30.6713	31.78	35.3814	5.84619	15.6854	5.79441	55.6659	52.6605	40.9787		42.8537
400	100	74.0192	84.7081	100			100	31.111	38.7319	3.94135		-16.7583	1.01442		17.7174	28.2104	15.8814	15.3045		18.0775		16.3115		54.063	47.1004	29.4521		29.1496
420	84.9275	54.7807	100	81.7354			120									27.487	8.62599			4.82812		3.8105		41.4527	29.292
440	74.0013	40.6574	96.2651	64.6695			140									7.20193								25.9521
460	64.1679	34.0109	91.0876	59.1901
480	58.4438	28.0995	86.3783	53.3345				0.94883	0.775368	1.10562	1.93177	1.47124	1.35492	1.38362	1.10292	0.688761	0.926872	1.06604	1.11835	1.04812	1.5565	0.890745	1.59113	0.568594	0.689784	0.870403	0.850952	0.815883
500	51.332	23.8022	84.3816	52.8166
520	45.1597	19.8679	81.7247	50.2807
540	41.5442	17.3446	77.4882	52.4226			Wild type	Ryngo
560	35.5206	15.8668	75.8866	46.739			Recruitment
580	33.7917	13.333	73.5024	44.9177			20		14.1529
600	31.9699	12.1913	73.2458	44.4316			40		19.2116
620	29.7832	12.0713	74.1699	41.8022			60		25.1489																													5.22043
640	26.3036	11.3488	73.2713	41.4859			80		33.13										14.7936				14.1529															17.4173										27.3442
660	25.5108	10.0702	71.6115	37.96			100		34.3695										23.4156				19.2116															24.4348										37.2025
680	24.5442	10.9057	70.5101	36.9319			120		32.7841										28.023				25.1489										28.023					32.5141										42.6344
700	23.4992	10.7309	69.0832	33.5754			140		43.2458								9.11039		37.0438	10.1736	12.5204		33.13								9.11039		37.0438			45.073		42.0645			12.0785					23.453		52.0337
720	20.5217	10.5102	66.1158	33.0427			160		42.7471	-8.86266	28.1585			5.9039		-6.50904	27.9851	4.87764	49.7728	14.6189	24.4842		34.3695		28.1585						27.9851	4.87764	49.7728	14.6189	24.4842	53.8162	14.6588	51.1303		28.3365	30.6521		21.7852		46.515	33.4457	39.4691	68.1833	43.8419
740	20.7756	9.0021	65.0166	31.5631			180	5.40021	43.5774	2.73068	35.0693		26.3086	10.0925	25.3752	2.03177	43.5904	22.6568	51.5167	32.8289	30.9578	5.40021	32.7841	2.73068	35.0693		26.3086	10.0925		2.03177	43.5904	22.6568	51.5167	32.8289	30.9578	69.7603	23.6837	61.568		48.7081	42.5122	14.0647	38.9892	47.8819	55.0463	43.8235	42.3582	67.7716	52.6828
760	18.3887	10.119	63.5975	28.6747			200	18.9457	63.3437	19.4254	50.1689	-1.09046	51.9504	45.0239	29.5801	11.0932	50.299	43.1464	54.2014	40.2765	39.1227	18.9457	43.2458	19.4254	50.1689	-1.09046	51.9504	45.0239	29.5801	11.0932	50.299	43.1464	54.2014	40.2765	39.1227	74.647	38.9529	71.02		46.5601	63.1212	31.2051	46.9748	66.1275	66.9162	57.0031	53.0089	79.2017	66.1971
780	18.9977	10.2768	63.5666	28.2466			220	39.6182	62.3395	67.1003	64.2346	13.5883	50.4055	58.3618	42.5452	41.7499	54.2765	54.7673	63.9961	53.6665	51.3164	39.6182	42.7471	67.1003	64.2346	13.5883	50.4055	58.3618	42.5452	41.7499	54.2765	54.7673	63.9961	53.6665	51.3164	78.7788	71.6973	86.1229	38.2247	61.0771	73.1924	56.0335	70.8442	78.6854	67.0124	57.5973	51.0734	82.3389	67.6769
800	16.0292	10.0218	62.1915	25.716			240	85.4087	67.2627	87.7215	85.4942	45.9999	69.2556	76.1954	70.9178	57.2042	77.3557	70.7946	83.6928	73.7902	86.0453	85.4087	43.5774	87.7215	85.4942	45.9999	69.2556	76.1954	70.9178	57.2042	77.3557	70.7946	83.6928	73.7902	86.0453	84.8139	86.3567	90.7815	93.0539	65.5761	84.7659	66.4653	82.2019	84.187	66.7061	57.8994	55.3216	86.2961	86.2189
820	17.5697	9.70818	61.8536	25.0067			260	100	75.263	97.6046	97.3527	100	100	100	100	94.6862	100	98.4306	100	100	100	100	63.3437	97.6046	97.3527	100	100	100	100	94.6862	100	98.4306	100	100	100	97.6553	100	100	100	77.4112	97.8966	100	100	100	79.7291	70.1308	69.7916	90.9652	98.8504
840	15.8251	10.8126	60.8131	22.8159
860	15.7605	9.73814	59.2759	21.465				1.27831	0.240302	1.19283	0.730445	1.67842	0.82344	0.974467	0.952937	1.00307	0.682315	0.891141	0.430873	0.729749	0.724856	1.27831	0.221222	1.29022	0.730445	1.67842	0.82344	1.05493	1.19816	1.1571	0.682315	0.891141	0.465737	0.804542	0.792908	0.408502	0.924956	0.476788	1.54438	0.443563	0.707789	1.03565	0.777973	0.611478	0.287351	0.36199	0.269382	0.362381	0.538758
880	15.2267	10.864	58.5664	21.8929
900	15.4608	8.97124	59.0055	21.901			Turnover
920	14.3234	9.33418	57.6062	23.0897			20	100	100	100	100	100	100	100	100	98.829	100	100	100	100	100	94.6896	100	100	100	100	100	100	100	95.8107	100	100	100	100	100	100	100	100	100	100	100	100	100	95.8359	100	100	90.0282	95.3297	100
940	13.5292	9.13736	56.1839	21.6274			40	94.6896	78.2026	81.5586	96.1606	82.0939	77.2788	90.6359	69.7082	95.8107	76.5666	93.2036	73.4305	85.0181	91.5525	86.7854	78.2026	81.5586	96.1606	82.0939	77.2788	90.6359	69.7082	86.9252	76.5666	93.2036	73.4305	85.0181	91.5525	92.9689	84.5536	69.0635	52.8437	80.4558	89.7038	91.4969	96.7757	83.4876	95.02	94.0733	89.6386	75.3269	97.5728
960	13.1688	8.6116	54.6877	22.3029			60	86.7854	75.1324	88.0589	90.8411	83.4649	47.8331	65.1061	55.6654	86.9252	62.2589	88.7917	56.3313	71.7665	78.5866	76.1926	75.1324	88.0589	90.8411	83.4649	47.8331	65.1061	55.6654	73.1821	62.2589	88.7917	56.3313	71.7665	78.5866	91.8583	66.1596	62.2236	24.786	75.5737	84.5375	67.6561	80.942	79.2118	98.104	79.7579	76.5286	83.4363	84.7062
980	13.926	7.88201	51.2263	20.1686			80	76.1926	71.5183	82.9278	83.4265	76.653	2.86098	38.407	59.3111	73.1821	54.2566	76.3103	44.6237	68.997	66.6995	60.1102	71.5183	82.9278	83.4265	76.653	2.86098	38.407	59.3111	69.7685	54.2566	76.3103	44.6237	68.997	66.6995	85.511	56.8363	60.7367	7.61833	62.7547	77.8569	58.2767	76.3655	75.257	88.0788	74.9646	76.955	89.112	79.9985
1000	14.0685	8.65886	49.5161	19.7413			100	60.1102	73.4649	82.2095	74.2124	62.4829	-0.679172	35.7397	48.3313	69.7685	46.1924	68.201	37.9393	57.2955	60.3536	36.9421	73.4649	82.2095	74.2124	62.4829		35.7397	48.3313	57.4201	46.1924	68.201	37.9393	57.2955	60.3536	77.6391	40.3176	66.4316	0.771823	55.0286	75.155	51.1598	64.0458	80.2259	89.6172	69.1795	71.6544	77.4632	71.7993
1020	15.3151	8.44698	48.1185	21.4208			120	36.9421	76.8253	77.0255	56.9433	49.2593		32.2442		57.4201	35.8423	67.3757		49.0984	61.9566	29.2315	76.8253	77.0255	56.9433	49.2593		32.2442			35.8423	67.3757		49.0984	61.9566	74.2107	33.0167	62.8696	-5.08443	50.7564	70.2934	38.7053	60.0812	84.1068	97.4564	63.841	79.6988	70.5267	72.2105
1040	15.7693	8.23033	45.4125	20.1493			140	29.2315	61.7457	67.7034	46.3147	39.8524		19.231		57.6574	24.2086	62.855		39.2187	49.913	18.522	61.7457	67.7034	46.3147	39.8524		19.231			24.2086	62.855		39.2187	49.913	66.2631		52.0415		45.8244	70.0474	32.4133	54.0428	65.9975	86.7316	56.2381	62.6717	71.8371	66.2745
1060	16.4452	8.55637	45.51	19.3426			160	18.522	60.7891	56.9071	35.5996	17.5108		13.3433		64.6007		60.4686		47.8696	56.9124		60.7891	56.9071	35.5996	17.5108		13.3433				60.4686				62.2737		44.7024		20.7351	66.9377	26.9441		56.7828	88.9504	50.0863	58.4684	76.1684
1080	14.1848	10.3255	44.6654	17.8514			180	11.1178	45.4772	54.961	35.5406					57.2207		52.5033		32.1679	47.7933		45.4772		35.5406							52.5033				60.4925		39.8251						54.8925	76.0148	34.3205	49.2952	74.6365
1100	15.1506	6.79413	42.7252	19.4894			200		44.151	61.4917	24.4086					54.0939		57.4435					44.151		24.4086											60.0191								52.4763	80.878	28.7993	44.6346	75.2721
1120	14.3356	7.44076	41.5336	19.0118			220		41.6005	63.1791	19.9208							58.01					41.6005													55.3952								48.0399	75.2962	33.3268	43.3593	64.183
1140	13.2674	6.96132	40.6317	17.8289			240		25.9612	51.0064								59.6249					25.9612																					46.9984	70.0044	20.8877	25.1166	55.3429
1160	12.725	8.7847	37.7376	18.7181			260		14.9245	43.073								51.8501					14.9245																					31.596
1180	15.5535	9.08424	35.3414	18.2725			280											54.0507
1200	15.5375	8.16941	32.1866	19.6714			300											41.0875
1220	15.967	9.43707	32.4975	18.5378			320											32.5873
1240	17.855	8.48516	31.6737	19.1756
1260	20.1742	9.70403	29.6945	17.176				0.654071	0.329118	0.202099	0.45743	0.704574	0.177008	0.333181	0.548988	0.13425	0.502471	0.131978	0.334222	0.317575	0.166998	0.683681	0.291182	0.240919	0.457417	0.53894	1.60431	0.633854	0.568673	0.46969	0.58016	0.290833	0.764642	0.47974	0.406582	0.230351	0.681353	0.276679	0.998294	0.482256	0.223305	0.536178	0.407423	0.230469	0.122569	0.356952	0.270749	0.117526	0.2943
1280	18.5024	8.89361	29.4035	15.0117
1300	18.6926	9.32897	27.9239	15.3403
1320	17.2637	8.25526	26.4247	16.1016			dTmeA	Mock
1340	15.0952	8.62247	27.301	13.9715			Recruitment
1360	15.2505	9.45564	27.6628	15.8242			20																				-2.23104
1380	16.7816	9.16635	27.9535	15.179			40																				14.4152
1400	15.5242	7.90352	26.8959	15.8688			60											4.53382									26.0743
1420	13.4433	7.58127	27.1304	15.7795			80											12.5271									22.9593
1440	13.9335	8.03941	30.402	14.6387			100											10.476									55.4422
1460	16.1325	6.94577	28.921	14.7032			120							1.60061				23.0101									55.2847
1480	15.1946	7.36217	27.2934	15.2376			140							15.5139				25.1443			8.06456	9.92179					61.5053					16.0675
1500	15.2501	4.96519	27.2738	14.7683			160		-3.45543					15.8409				26.1453		-0.412303	21.7747	17.6554					45.7159		11.1214		1.45602	32.0531
1520	13.9131	4.96519	24.846	13.6434			180		8.43889		-5.33876		10.5348	18.9895	4.81925		-0.0245297	36.8924		23.5266	34.5017	22.8237				15.2201	62.0544		25.7352		8.49567	28.0385
1540	13.3007	4.96519	24.4252	15.1631			200		18.6393	-3.26442	2.21552		17.0859	32.4632	13.0039		10.0221	37.2345		36.912	44.626	32.7475	-3.33898		-2.19552	52.7044	39.6338	12.2317	40.3369		13.7622	37.1654	1.22415	7.42892	2.25729
1560	12.8207	4.96519	23.1454	13.9951			220	-1.02794	44.8338	9.60501	28.2714	10.7908	17.7098	33.1551	15.7353	4.19529	25.7625	49.2854	13.3757	43.3567	62.7936	47.8896	17.3905	2.61844	15.857	66.8215	55.5125	26.4559	49.1615	-3.2883	22.638	62.6513	27.0563	13.0663	10.5208	11.1867
1580	9.40158	4.96519	23.487	13.7289			240	29.424	56.821	27.03	76.4131	25.1874	30.9476	57.2769	26.4967	27.4985	34.7408	53.0852	24.1007	66.5837	77.2941	64.81	42.9473	44.7038	43.7485	72.5989	77.3757	55.5042	50.9952	4.515	40.9182	68.6129	37.476	28.5111	28.3025	41.6907
1600	11.3958	4.96519	22.2351	12.3969			260	49.8779	83.6731	70.8561	82.9988	41.7881	55.4857	63.625	63.8635	54.7349	80.4089	65.25	54.8214	82.4156	83.6089	65.0943	65.1688	81.85	67.6345	81.1812	76.1893	69.291	81.0583	59.5508	37.5981	77.2763	88.0515	81.8668	70.4225	79.7897
1620	12.1493	4.96519	23.6069	13.3654			280	87.5446	100	100	100	100	100	100	100	100	100	100	94.1127	100	95.6097	100	100	100	100	87.4391	97.9443	100	100	100	100	100	100	100	93.1063	96.4638
1640	13.1242	4.96519	23.0069	13.1288
1660	12.4415	4.96519	21.9638	13.8398				1.43086	0.891101	1.3389	1.16741	1.42114	0.822519	0.52914	0.913206	1.57325	1.02895	0.349876	1.36466	0.801226	0.636031	0.600502	1.27228	1.64645	1.28084	0.646147	0.285369	1.09186	0.69275	1.8245	0.680344	0.571936	1.29273	1.26971	1.208	1.46965
1680	15.352	4.96519	21.454	12.4411
1700	13.4298	4.96519	21.2517	5.69434			Turnover
1720	12.0151	5	19.194	5.69434			20	100	100	100	100	100	100	100	100	100	100	92.4055	90.8965	88.4104	100	100	100	100	100	100	100	100	100	100	100	100	100	100	100	100
1740		5	17.5315	5			40	52.5537	74.5164	85.3223	63.5161	64.2978	41.7106	44.4216	46.1589	52.42	58.2773	57.0764	64.3261	63.6187	71.8688	69.1368	90.6979	92.7515	91.4362	62.417	85.1575	77.5392	44.2246	37.753	33.4853	74.2603	49.5758	28.6814	46.2839	48.6606
1760		5	19.5747	5			60	23.4813	27.418	41.0145	40.9539	15.5977	19.86	12.6855	21.1274	26.2747	41.6245	39.0417	55.7241	58.5649	59.6426	56.12	79.0482	55.108	81.113	68.232	65.895	43.5162	27.1128	7.71497	20.8373	38.126	21.3094	10.5917	21.5281	23.4282
1780		5	21.6437	5			80	8.49518	11.808	20.675	20.3116	1.89559	8.66306			16.3785	27.9624	32.5707	45.6074	50.8814	46.3584	56.4686	54.0367	57.3335	54.1768	36.0822	57.0517	34.8963	20.5719	-0.39376	12.223	20.5765	7.43737	1.49734	7.74748	17.7634
1800		5	24.4067	5			100			20.1845									37.3507	51.9436	40.6789	42.9501		63.9271		46.7023										7.24981
1820			25.3872	5			120			12.8683									25.0769	32.6443	32.4414			52.4394		26.4316
			19.9949				140														17.1084			34.5053
			25.0564				160														4.79249
			39.1812				180
			34.7747				200
			36.2295				220
			13.6128
								1.51793	1.55837	0.930588	1.30814	1.71507	1.47931	2.18286	1.97182	1.38505	1.16383	0.987696	0.600201	0.459342	0.61163	0.63384	0.747697	0.479088	0.738964	0.638765	0.740538	1.14667	1.27698	1.6561	1.37989	1.37202	1.52977	1.56799	1.50757	1.08199
							dTmeA	Ryngo
							Recruitment
							20
							40
							60
							80
							100
							120
							140
							160
							180
							200																										47.3733
							220		28.5929			5.24765																					61.7291
							240		44.6424	32.0525		21.4336		32.3038		8.05455	35.058		23.0696							33.0653	17.0988		24.6798	12.0935	51.7322		75.5124		35.8269
							260	16.8772	44.4555	47.5944		36.1858	4.51865	57.3792	-0.82761	18.3174	76.158	64.1502	44.1059		16.9122	35.2579	36.1491	12.2504	2.31501	50.077	45.2256	13.3157	42.5411	27.8256	66.6511	10.8285	79.9046	59.2915	45.4139	51.7622
							280	38.4423	53.5397	56.2151	24.2114	56.7428	27.2534	70.8065	13.5051	39.9887	85.2216	69.6268	72.8448	59.5172	41.8345	48.3346	56.7412	23.911	31.0819	53.8785	43.1686	57.1448	76.425	43.6393	66.8491	50.2768	76.1869	72.773	49.6516	66.0333
							300	61.5813	54.7358	80.1088	46.8833	75.1224	41.3698	90.8078	45.8649	77.674	81.3843	75.1035	87.5769	75.2419	75.5371	56.7099	68.0286	58.8514	89.4002	81.6132	79.3774	58.5807	81.2474	53.9443	85.8907	81.212	88.7468	84.067	56.177	74.8249
							320	100	100	100	100	100	100	100	100	100	100	100	100	95.4604	91.9244	100	74.4584	100	100	100	100	100	100	100	100	100	92.0207	89.8729	65.8841	86.6879
								1.36254	0.566285	0.842046	1.89472	0.936265	1.5028	0.844105	1.67421	1.21624	0.675552	0.565131	0.986659	0.89858	1.2937	1.01301	0.631077	1.49095	1.75687	0.827028	0.999771	1.30744	0.946733	1.00966	0.578875	1.49225	0.336879	0.515191	0.354388	0.567842
							Turnover
							20	100	100	90.0467	100	100	100	100	100	100	100	100	100	92.8995	100	100	92.9617	100	100	94.5874	100	100	100	91.688	93.9854	84.1519	100	89.8924	100	100
							40	70.7234	75.4497	67.9628	71.9433	45.316	50.5686	77.5575	85.1329	59.2458	91.7882	98.0305	87.2123	78.4546	36.1722	88.6737	73.2802	67.8291	50.2216	89.673	64.5131	63.6118	91.8109	85.555	68.8527	68.8417	98.0768	78.5521	93.1403	86.4338
							60	60.5092	49.5671	53.5001	23.2008	22.0019	21.3785	36.9264	40.8343	27.8777	45.6552	71.3487	82.9187	74.543	26.6944	67.4005	80.3737	31.9595	33.7834	84.7586	41.5249	49.2482	71.6002	61.1553	55.199	76.2083	88.0943	77.7519	87.0784	85.9819
							80	40.3819	39.6251	44.7839	2.00035	13.6567	12.005	16.562	25.9266	7.82946	19.5306	55.3897	60.9796	52.1415	36.2275	32.6413	74.6299	33.8992	27.5314	72.7615	26.9797	24.0154	39.3141	40.2003		62.8862	75.6576	74.9951		90.0797
							100		27.3495	33.8378				5.54042	17.6212		2.90079	54.8944			12.2093	13.6179	59.3507	15.04	16.4382	63.2125				35.1872		67.0112		69.9563		79.0228
							120											49.777					25.7335			54.5261						46.2344				61.2486
							140											33.3604					18.779									40.2176				51.4688
							160																													43.589
							180																													37.8284
							200																													35.68
							220																													32.0678
							240																													17.4516
							260																													11.5358
							280
							300
							320
								0.945342	0.905629	0.677984	1.71371	1.41172	1.46588	1.24957	1.11982	1.5394	1.33228	0.558714	0.606774	0.630927	0.87763	1.14398	0.604758	1.01925	0.949069	0.416693	1.21025	1.21159	1.01134	0.791781	0.969659	0.332526	0.415048	0.217146	0.323041	0.372143
Figure 6F - Internalization duration
Wild type	Mock
Internalization	200	200	140	300	160	160	180	80	200	340	160	220	200	140	240	160	140	140	160	160	140
Duration
Start of	46	45	55	45	46	41	64	69	69	42	60	12	20	245.773	132.619	554.763	395.945	124.977	115.591	219.805	145.448
Invasion	47	46	56	46	47	42	65	69	70	43	60	13	21	299.663	98.21	387.631	388.233	202.944	113.682	275.768	138.659
	48	47	57	47	48	43	66	70	71	44	61	14	22	252.452	94.212	379.941	277.539	264.451	107.645	278.036	133.265
	49	48	58	48	49	44	67	70	72	45	61	15	23	237.757	94.968	278.08	208.961	205.771	119.554	321.696	103.283
	50	49	58	49	50	45	68	71	73	45	62	16	24	142.071	89.203	198.578	197.113	78.394	99.818	272.458	108.417
	51	50	59	50	51	46	69	71	74	46	62	17	25	94.621	72.205	232.72	139.718	63.347	56.58	196.921	68.122
	52	51	60	51	52	47	70	72	74	46	63	18	26	68.179	57.708	162.631	113.375	49.256	47.694	139.091	53.49
	53	52	61	52	53	48	71	72	75	47	63	19	27		72.701	133.107			0	112.134
	54	53	62	53	54	49	72	73	75	47	64	20	28		0
	55	54		54			73	73	76	48	64	21	29		47.41
	56	55		55					76	49	65	22	30		43.12
				56					77	50	65	23			37.433
				57					78	51	66
				58					79	52	66
				59						53	67
				60						54	67
										55	67
										56	68
										57
End of										58
Invasion										59
Wild type	Ryngo
Internalization	360	380	360	760	400	560	540	500	460	480	460	500	420	500	360	560	360	180	480	320	420	360	380	220	460	360	460	460	420	320	320	360	520	260	220	340	180	400	280	300	280	340
Duration
Start of	11	22	56	5	47	50	46	42	49	44	32	15	43	13	29	14	32	11	11	54	12	37	51	9	42	48	35	50	42	43	51	51	12	7	50	16	39	6	60	20	33	6
Invasion	12	23	57	6	48	51	47	43	50	45	33	16	44	14	30	15	33	12	12	55	13	38	52	10	43	49	36	51	43	44	52	52	13	8	51	17	40	7	61	21	34	7
	13	24	58	7	49	52	47	44	51	46	34	17	45	15	31	16	34	13	13	56	14	39	53	10	44	50	37	52	44	45	53	53	14	9	52	18	41	8	62	22	35	8
	14	25	59	8	50	53	48	45	52	47	35	18	46	16	32	17	34	14	14	57	15	40	54	11	45	51	38	53	45	46	54	54	15	10	53	19	42	9	63	23	36	9
	15	26	60	9	51	54	49	46	53	48	36	19	47	17	33	18	35	15	15	58	16	41	55	12	46	52	39	54	46	47	55	55	16	11	54	20	43	10	63	24	37	10
	16	27	61	10	52	55	50	47	54	49	37	20	48	18	34	19	36	17	16	59	17	42	56	13	47	53	40	55	47	48	56	55	17	12	55	21	44	11	64	25	38	11
	17	28	62	11	53	56	51	48	55	50	38	21	49	19	35	20	37	18	17	60	18	43	57	14	48	54	41	56	48	49	57	56	18	13	56	22	45	12	64	26	39	12
	18	29	63	12	54	57	52	49	56	51	39	22	50	20	36	20	38	19	18	61	19	44	58	15	49	55	42	57	49	50	58	57	19	14	57	23	46	13	65	27	40	13
	19	30	64	13	55	58	53	50	57	52	40	23	51	21	37	21	39	20	19	62	20	45	59	16	50	56	43	58	50	51	59	58	20	15	58	24	47	14	66	28	41	14
	20	31	65	14	56	59	54	51	58	53	41	24	52	22	38	22	40		20	63	21	46	60	17	51	57	44	59	51	52	60	59	21	16	59	25	48	15	67	29	42	15
	21	32	66	15	57	60	55	52	59	54	42	25	53	23	39	23	41		21	64	22	47	61	18	52	58	45	60	52	53	61	60	22	17	60	26		16	68	30	43	16
	22	33	67	16	58	61	56	53	60	55	43	26	54	24	40	24	42		22	65	23	48	62	19	53	59	46	61	53	54	62	61	23	18	61	27		16	69	31	44	17
	23	34	68	17	59	62	57	54	61	56	44	27	55	25	41	25	43		23	66	24	49	63	19	54	60	47	62	54	55	62	62	24	19		28		17	70	32	45	17
	24	35	69	17	60	63	58	55	62	57	45	28	56	26	42	26	44		24	67	25	50	64	20	55	61	48	63	55	56	63	63	25	20		29		18	71	33	46	18
	25	36	70	18	61	64	59	56	63	58	46	29	57	27	43	27	45		25	68	26	51	65	20	56	62	49	64	56	57	64	64	26			30		19	72	34	47	18
	26	37	71	19	62	65	60	57	64	59	47	30	58	28	44	28	46		26	69	27	52	66		57	63	50	65	57	58	65	65	26			31		20	73	35		19
	27	38	72	20	63	66	61	58	65	60	48	31	59	29	45	29	47		27	70	28	53	67		58	64	51	66	57	59	66	66	27			32		21	74			19
	28	39	73	21	64	66	62	59	66	61	49	32	60	30	46	30	48		28		29	54	68		59	65	52	67	57		67	67	28			33		22				20
	29	40	74	22	65	67	63	60	67	62	50	33	61	31	47	31	49		29		30	55	69		60	66	53	68	58			68	29					23				20
		41		23	66	68	64	61	68	63	51	34	62	32		32	50		30		31		70		61		54	69	59			69	30					24				21
				24	67	69	64	62	69	64	52	35	63	33		33			31		32				62		55	70	60				31					25				22
				25		70	65	63	70	65	53	36	64	34		34			32		33				63		56	71	61				32					26				23
				26		71	66	64	71	66	54	37		35		35			33						64		57	72	62				33									23
				27		72	67	65	72	67	55	38		36		36			34						65		58	73	63				34
				28		73	68	66		68		39		37		37			35														35
				29		74	69	67				40		38		38																	36
				30		75	70									39																	37
				31		76	71									40																	38
				32		77	72									41
				33		78	73									42
				34
				35
				36
				36
				37
				38
				39
				39
				40
				41
End of				42
Invasion				43
dTmeA	Mock
Internalization	240	260	140	200	420	220	240	240	220	300	420	180	220	160	100	160	180	140	200	140	140
Duration
Start of	14	9	11	11	6	3	2	3	11	3	5	17	6	59	18	31	38	40	35	11	55
Invasion	15	10	12	12	7	4	3	4	12	4	6	18	7	60	19	32	39	41	36	12	56
	16	11	13	13	8	5	4	5	13	5	7	19	8	61	20	33	40	42	37	13	57
	17	12	14	14	9	6	5	6	14	6	8	20	9	62	21	34	41	43	38	14	58
	18	13	15	15	10	7	6	7	15	6	9	21	10	63	22	35	42	44	39	15	59
	19	14	16	16	11	8	7	8	16	7	10	22	11	64	23	36	43	45	40	16	60
	20	15	17	17	12	9	8	9	17	7	11	23	12	67		37	44	46	41	17	61
	21	16	18	18	13	10	9	10	18	8	12	24	13			38	45	47	42	18	62
	22	17	18	19	14	11	10	11	19	8	13	25	14			39	46		43
	23	18		20	15	12	11	12	22	9	14	26	15				47		44
	24	19		21	16	13	12	13		9	15		16						45
	25	20			17	14	13	14		10	16		17
	26	21			18		14	15		11	17
		22			19					12	18
					20					12	19
					21					13	20
					22					13	21
					23					14	22
					24					14	23
					25					15	24
					26					16	25
					27					17	26
End of										17
Invasion										18
dTmeA	Ryngo
Internalization	300	260	220	260	200	380	400	340	220	340	320	260	160	240	240	180	240	240	180	160	120	240	320	300	340	240
Duration
Start of	20	12	33	18	12	54	26	3	39	8	5	12	52	19	35	78	20	9	10	14	21	24	18	24	22	22
Invasion	21	13	34	19	13	55	27	4	40	9	6	13	53	20	36	79	21	10	11	15	22	25	19	25	23	23
	22	14	35	20	14	56	28	5	41	10	7	14	54	21	37	80	22	11	12	16	23	26	20	26	24	24
	23	15	36	21	15	56	29	6	42	11	8	15	55	22	38	81	23	12	13	17	24	27	21	27	25	25
	24	16	37	22	16	57	30	7	43	12	9	16	56	23	39	82	24	13	14	18	25	28	22	28	26	26
	25	17	38	23	17	58	31	8	44	13	10	17	57	24	40	83	25	14	15	19	26	29	23	29	27	27
	26	18	39	24	18	58	32	9	45	14	11	18	58	25	41	84	26	15	16	20	27	30	24	30	28	28
	27	19	40	25	20	59	33	10	46	15	12	19	59	26	42	85	27	16	17	21		31	25	31	29	29
	28	20	41	26	21	60	34	11	47	16	13	20	60	27	43	86	28	21	18	22		32	26	32	30	30
	29	21	42	27	22	61	35	12	48	17	14	21		28	44	87	29		19			33	26	33	31	31
	30	22	43	28		62	36	13	49	18	15	22		29	45		30					34	27	34	32	32
	31	23	44	29		62	37	14	50	19	16	23		30	46		31					35	28	35	33	32
	32	24		30		63	38	15		20	17	24		31	47		32					36	29	36	34	33
	33	25		31		64	39	16		21	18	25											30	37	35
	34					65	40	17		22	19												33	38	36
	35					65	41	18		23	20														37
						66	42	19		24	21														38
						67	43	20		25
						67	44
						68	45
						69	46
						70
						71
End of						72
Invasion						73
