# Supplementary material for: Dynamin-dependent entry of Chlamydia trachomatis is sequentially regulated by the effectors TarP and TmeA
Source: Nat Commun. 2024 Jun 10;15:4926. doi: 10.1038/s41467-024-49350-6 (PMC11164928; doi:10.1038/s41467-024-49350-6)
Supplement: Supplementary file 12 — Source data [file 41467_2024_49350_MOESM12_ESM.zip › SourceData_pValues.xlsx]

## Sheet: Sheet1
Calculations of statistical significance of datasets included in manuscript figures
	Figure 1		Wild-Type
		Dyn2 WT vs. Dyn2 DN
		Rec	Turn	IntDur
		Fig. 1E	Fig. 1F	Fig. 1G
	p=	3.203e-05	1.987e-09	7.206e-07
	Figure 2
			Recruitment							Turnover							Internalization Duration
	Fig. 2C							Fig. 2D							Fig. 2F
			Mock	scrRNA	Dynasore	Dyn2 siRNA				Mock	scrRNA	Dynasore	Dyn2 siRNA				Mock	scrRNA	Dynasore	Dyn2 siRNA
		Mock							Mock							Mock
		scrRNA	0.4006						scrRNA	0.8273						scrRNA	0.1976
		Dynasore	0.5664	0.4488					Dynasore	0.01007	0.005895					Dynasore	1.436e-07	1.233e-05
		Dyn2 siRNA	0.8519	0.3292	0.903				Dyn2 siRNA	0.02915	0.05106	2.104e-10				Dyn2 siRNA	3.469e-09	2.139e-07	0.1084
	Figure 3
			Internalization Duration							Recruitment							Turnover
	Fig. 3F		Mock	Mock	EHop-016	EHop-016		Fig. 3G		Mock	Mock	EHop-016	EHop-016		Fig. 3H		Mock	Mock	EHop-016	EHop-016
			WT	dTmeA	WT	dTmeA				WT	dTmeA	WT	dTmeA				WT	dTmeA	WT	dTmeA
	Mock	WT						Mock	WT						Mock	WT
	Mock	dTmeA	0.0008049					Mock	dTmeA	0.001003					Mock	dTmeA	0.6396
	EHop-016	WT	3.239e-05	0.03948				EHop-016	WT	0.8193	0.0001705				EHop-016	WT	0.00245	0.001215
	EHop-016	dTmeA	0.0009256	0.4897	0.007674			EHop-016	dTmeA	2.447e-05	0.746	7.099e-06			EHop-016	dTmeA	0.8971	0.5922	6.922e-05
	Figure 4
			Internalization Duration							Recruitment							Turnover
	Fig. 4F		Mock	Mock	Wortmannin	Wortmannin		Fig. 4G		Mock	Mock	Wortmannin	Wortmannin		Fig. 4H		Mock	Mock	Wortmannin	Wortmannin
			WT	dTmeA	WT	dTmeA				WT	dTmeA	WT	dTmeA				WT	dTmeA	WT	dTmeA
	Mock	WT						Mock	WT						Mock	WT
	Mock	dTmeA	5.95e-06					Mock	dTmeA	0.02977					Mock	dTmeA	0.387
	Wortmannin	WT	4.292e-06	0.1756				Wortmannin	WT	0.1079	0.00178				Wortmannin	WT	0.04759	0.2642
	Wortmannin	dTmeA	8.287e-05	0.1279	0.02572			Wortmannin	dTmeA	0.003236	0.9015	8.108e-05			Wortmannin	dTmeA	0.2891	0.1123	0.003646
	Figure 5
			Internalization Duration							Recruitment							Turnover
	Fig. 5F		Mock	Mock	Ryngo 1-23	Ryngo 1-23		Fig. 5G		Mock	Mock	Ryngo 1-23	Ryngo 1-23		Fig. 5H		Mock	Mock	Ryngo 1-23	Ryngo 1-23
			WT	dTmeA	WT	dTmeA				WT	dTmeA	WT	dTmeA				WT	dTmeA	WT	dTmeA
	Mock	WT						Mock	WT						Mock	WT
	Mock	dTmeA	0.008642					Mock	dTmeA	0.0004101					Mock	dTmeA	0.0003115
	Ryngo 1-23	WT	2.215e-07	5.965e-05				Ryngo 1-23	WT	0.008306	7.639e-09				Ryngo 1-23	WT	0.0003795	3.781e-10
	Ryngo 1-23	dTmeA	0.000116	0.1312	0.00274			Ryngo 1-23	dTmeA	0.8615	4.282e-05	0.0006485			Ryngo 1-23	dTmeA	0.001471	3.341e-11	0.1645
	Figure 6
			Recruitment							Turnover							Internalization Duration
	Fig. 6B		Mock	Mock	Ryngo 1-23	Ryngo 1-23		Fig. 6C		Mock	Mock	Ryngo 1-23	Ryngo 1-23		Fig. 6F		Mock	Mock	Ryngo 1-23	Ryngo 1-23
			WT	dTmeA	WT	dTmeA				WT	dTmeA	WT	dTmeA				WT	dTmeA	WT	dTmeA
	Mock	WT						Mock	WT						Mock	WT
	Mock	dTmeA	0.6611					Mock	dTmeA	0.03839					Mock	dTmeA	0.008297
	Ryngo 1-23	WT	0.008827	0.03182				Ryngo 1-23	WT	2.791e-12	1.383e-11				Ryngo 1-23	WT	3.275e-09	5.112e-09
	Ryngo 1-23	dTmeA	0.9405	0.9741	0.01854			Ryngo 1-23	dTmeA	0.3818	0.003774	3.2e-06			Ryngo 1-23	dTmeA	0.4485	0.0001537	7.187e-12
	Supplemental Figures
															Fig. S6		Mock	Mock	Mock	Mock	Dynasore	Dynasore	Dynasore	Dynasore	EHop-016	EHop-016	EHop-016	EHop-016	Ryngo 1-23	Ryngo 1-23	Ryngo 1-23	Ryngo 1-23
	Fig. S3						Fig. S4			Internalization Duration							WT	dTarP	dTmeA	DKO	WT	dTarP	dTmeA	DKO	WT	dTarP	dTmeA	DKO	WT	dTarP	dTmeA	DKO
			dTmeA					Fig. S4E		Mock	Ryngo 1-23	EHop-016	Wortmannin		Mock	WT
		Dyn2 WT vs. Dyn2 DN								dTarP	dTarP	dTarP	dTarP		Mock	dTarP	1.19765e-17
		Rec	Turn	IntDur				Mock	dTarP						Mock	dTmeA	1.27335e-19	0.0272389
		Fig. S3C	Fig. S3D	Fig. S3E				Ryngo 1-23	dTarP	0.4056					Mock	DKO	1.05473e-22	0.00104011	3.50513e-09
	p=	0.001376	0.01669	0.5484				EHop-016	dTarP	0.3926	0.6774				Dynasore	WT	2.26596e-17	0.010932	0.413607	1.80967e-08
								Wortmannin	dTarP	0.2865	0.5499	0.8357			Dynasore	dTarP	6.15709e-20	0.346737	0.000365977	0.00419136	0.000231058
															Dynasore	dTmeA	1.88672e-19	0.905138	0.0122395	8.60239e-05	0.00511887	0.218633
															Dynasore	DKO	2.08551e-23	0.000143132	1.5589e-10	0.360253	1.54472e-09	0.000411014	6.32245e-06
			Mock	Ryngo 1-23	Mock	Ryngo 1-23	Mock	Ryngo 1-23	Dynasore	Dynasore	Dynasore				EHop-016	WT	4.63909e-20	0.476291	0.0405577	2.50639e-06	0.0152307	0.0484069	0.480854	1.23558e-07
			WT	WT	dTmeA	dTmeA	dTarP	dTarP	WT	dTmeA	dTarP				EHop-016	dTarP	1.5505e-18	0.332957	0.00116879	0.0167169	0.00058593	0.898766	0.225188	0.00277137	0.0643323
	Mock	WT													EHop-016	dTmeA	8.39757e-17	0.380792	0.244394	7.18447e-05	0.101194	0.0637315	0.384718	9.47471e-06	0.728261	0.0712772
	Ryngo 1-23	WT	7.91576e-06												EHop-016	DKO	1.02832e-22	0.0046236	1.58985e-08	0.370811	7.58872e-08	0.0221411	0.000521307	0.0653394	1.60477e-05	0.0638481	0.000320964
	Mock	dTmeA	7.47921e-08	0.0246253											Ryngo 1-23	WT	2.96078e-17	5.22242e-07	1.71224e-06	1.07138e-14	0.000443585	6.81577e-10	1.65684e-08	6.32885e-16	1.35899e-08	1.31712e-08	1.59581e-05	2.02082e-14
	Ryngo 1-23	dTmeA	0.168073	0.000407294	2.00983e-06										Ryngo 1-23	dTarP	3.19356e-20	0.805507	0.0023021	0.000158767	0.00120653	0.386613	0.660844	9.84621e-06	0.225436	0.374515	0.212117	0.00105525	1.2843e-09
	Mock	dTarP	4.08679e-10	5.15189e-05	0.0254225	6.64623e-09									Ryngo 1-23	dTmeA	6.30037e-05	5.29904e-13	1.98363e-13	2.15198e-17	8.68064e-12	7.46089e-15	3.67295e-14	5.20926e-18	2.52925e-14	5.96049e-14	4.3385e-12	3.29599e-17	4.22339e-10	8.83419e-15
	Ryngo 1-23	dTarP	1.38614e-08	0.00148948	0.489563	1.24119e-08	0.0624801								Ryngo 1-23	DKO	4.77834e-21	0.00765029	3.73367e-07	0.522558	6.07824e-07	0.0353211	0.00156224	0.15434	0.000109886	0.0783125	0.000691777	0.909126	2.24564e-12	0.00317456	3.47626e-16
	Dynasore	WT	5.69554e-05	0.65619	0.00212122	0.00660297	2.36211e-05	0.000575781
	Dynasore	dTmeA	1.13612e-06	0.243436	0.000810292	0.000453334	8.15846e-07	5.9162e-06	0.558887
	Dynasore	dTarP	3.77722e-12	6.53398e-05	0.12754	2.52866e-10	0.227732	0.337851	2.56735e-05	6.06925e-08
			*	**	***
		ns	0.0014	0.00028	2.8e-05
	Invasion Assays
	Figure 2
	Fig. 2G		Mock	Dynasore	Mock	Dynasore	Mock	Dynasore	Mock	Dynasore		Fig. 2H		ScrRNA	ScrRNA	ScrRNA	ScrRNA		Fig. 2H		Dyn2 siRNA	Dyn2 siRNA	Dyn2 siRNA	Dyn2 siRNA
			WT	WT	dTmeA	dTmeA	dTarP	dTarP	DKO	DKO				WT	dTmeA	dTarP	DKO				WT	dTmeA	dTarP	DKO
	Mock	WT										ScrRNA	WT						Dyn2 siRNA	WT
	Dynasore	WT	1.07063e-13									ScrRNA	dTmeA	9.59558e-14					Dyn2 siRNA	dTmeA	5.04002e-05
	Mock	dTmeA	1.49057e-15	0.00171639								ScrRNA	dTarP	1.54472e-14	0.944017				Dyn2 siRNA	dTarP	8.66066e-06	0.830465
	Dynasore	dTmeA	4.77393e-15	9.7111e-05	0.189018							ScrRNA	DKO	2.8168e-20	1.3188e-05	6.84479e-06			Dyn2 siRNA	DKO	1.57589e-09	0.002258	0.001554
	Mock	dTarP	5.86591e-20	1.54094e-07	0.0314893	0.658726
	Dynasore	dTarP	3.32059e-18	2.90654e-07	0.0112959	0.307244	0.410973
	Mock	DKO	2.88905e-22	3.56875e-14	4.08989e-09	4.30259e-06	3.35434e-09	4.40666e-06
	Dynasore	DKO	3.40225e-22	3.02811e-14	2.76054e-09	2.76531e-06	2.18063e-09	2.59234e-06	0.666122
	Figure 3
	Fig. 3D		Mock	EHop-016	Mock	EHop-016	Mock	EHop-016	Mock	EHop-016
			WT	WT	dTmeA	dTmeA	dTarP	dTarP	DKO	DKO
	Mock	WT
	EHop-016	WT	3.99439e-13
	Mock	dTmeA	1.49057e-15	0.35621
	EHop-016	dTmeA	3.98878e-19	0.729842	0.0817852
	Mock	dTarP	5.86591e-20	0.494387	0.0314893	0.588877
	EHop-016	dTarP	6.70341e-17	0.0795028	0.00237035	0.0412903	0.0865895
	Mock	DKO	2.88905e-22	1.88331e-05	4.08989e-09	3.56853e-10	3.35434e-09	0.000468501
	EHop-016	DKO	3.71976e-16	0.00136401	8.58672e-06	3.49442e-05	7.23363e-05	0.025127	0.464537
	Figure 4
	Fig. 4C		Mock	Wortmannin	Mock	Wortmannin	Mock	Wortmannin	Mock	Wortmannin
			WT	WT	dTmeA	dTmeA	dTarP	dTarP	DKO	DKO
	Mock	WT
	Wortmannin	WT	0.157827
	Mock	dTmeA	2.03955e-20	6.0709e-18
	Wortmannin	dTmeA	4.10905e-20	4.69397e-18	0.0344036
	Mock	dTarP	3.87202e-20	3.5141e-18	0.00629603	0.472412
	Wortmannin	dTarP	1.43935e-19	1.04847e-17	0.012485	0.586779	0.880986
	Mock	DKO	3.70984e-22	2.18402e-20	8.03372e-09	6.56074e-06	6.11018e-05	5.99297e-05
	Wortmannin	DKO	6.62964e-24	6.49062e-22	3.60233e-11	4.91767e-08	5.66947e-07	6.69509e-07	0.196091
	Figure 5
	Fig. 5A		Mock	Ryngo 1-23	Mock	Ryngo 1-23	Mock	Ryngo 1-23	Mock	Ryngo 1-23
			WT	WT	dTmeA	dTmeA	dTarP	dTarP	DKO	DKO
	Mock	WT
	Ryngo 1-23	WT	6.78151e-11
	Mock	dTmeA	1.49057e-15	0.0144335
	Ryngo 1-23	dTmeA	8.96477e-06	0.000365251	4.40656e-08
	Mock	dTarP	5.86591e-20	2.60735e-05	0.0314893	1.18852e-11
	Ryngo 1-23	dTarP	3.11279e-15	0.00530162	0.556988	3.20569e-08	0.147121
	Mock	DKO	2.88905e-22	2.14576e-10	4.08989e-09	7.93526e-15	3.35434e-09	5.08097e-08
	Ryngo 1-23	DKO	3.27667e-18	4.23074e-08	1.01855e-06	5.18002e-12	4.05123e-06	8.67616e-06	0.351489
